# Supplementary material for: Poly[diaqua-μ3-4-nitro­phthalato-copper(II)]
Source: Acta Crystallogr Sect E Struct Rep Online. 2010 Dec 4;67(Pt 1):m21–2. doi: 10.1107/S1600536810049792 (PMC3050255; doi:10.1107/S1600536810049792)
Supplement: Supplementary file 2 [file e-67-00m21-Isup2.hkl]

# 
# h,k,l, Fc-squared, Fo-squared, sigma(Fo-squared) and status flag 
# 
data_I
_shelx_title ' R80807G1 in Pbca' 
_shelx_refln_list_code          4 
_shelx_F_calc_maximum      271.11 
_exptl_crystal_F_000      1240.00 
_reflns_d_resolution_high  0.8086 
 
loop_ 
 _symmetry_equiv_pos_as_xyz 
 'x, y, z' 
 '-x+1/2, -y, z+1/2' 
 '-x, y+1/2, -z+1/2' 
 'x+1/2, -y+1/2, -z' 
 '-x, -y, -z' 
 'x-1/2, y, -z-1/2' 
 'x, -y-1/2, z-1/2' 
 '-x-1/2, y-1/2, z' 
 
_cell_length_a    14.2078 
_cell_length_b     6.5159 
_cell_length_c    21.7223 
_cell_angle_alpha  90.000 
_cell_angle_beta   90.000 
_cell_angle_gamma  90.000 
 
_shelx_F_squared_multiplier     1.000 
 
loop_ 
 _refln_index_h 
 _refln_index_k 
 _refln_index_l 
 _refln_F_squared_calc 
 _refln_F_squared_meas 
 _refln_F_squared_sigma 
 _refln_observed_status 
   2   0   0     2846.75     1161.14    176.64 o 
   4   0   0     5302.03     5487.90    144.02 o 
   6   0   0    12866.08    11249.33    299.86 o 
   8   0   0     8149.59     8486.43    383.35 o 
  10   0   0    61815.00    66153.76  10290.96 o 
  12   0   0        4.47      289.64    196.03 o 
  14   0   0     1647.34     1822.86    199.78 o 
  16   0   0       38.20      124.87    151.41 o 
   2   1   0      415.01      132.73     33.08 o 
   4   1   0    10310.49     9319.04    239.30 o 
   6   1   0     5054.06     4576.44    178.02 o 
   8   1   0      869.64      552.78    106.66 o 
  10   1   0      117.09      133.42     44.48 o 
  12   1   0    13351.04    14020.12    336.64 o 
  14   1   0     2855.02     2660.56    200.14 o 
  16   1   0      289.44       59.88    106.66 o 
   2   2   0     8201.92     8941.11    142.92 o 
   4   2   0     2008.89     2109.16     96.18 o 
   6   2   0    15539.04    15253.70    345.62 o 
   8   2   0     1090.24     1071.65     75.58 o 
  10   2   0     2148.81     2471.09    192.38 o 
  12   2   0     1794.49     1441.91    139.65 o 
  14   2   0      309.48      236.08    118.25 o 
  16   2   0        2.10        4.18     24.13 o 
   2   3   0    30093.42    30854.24    299.08 o 
   4   3   0     1763.29     1886.99     84.02 o 
   6   3   0     1227.18     1248.70     59.21 o 
   8   3   0     2359.42     2544.50    254.88 o 
  10   3   0      737.65      558.41     94.64 o 
  12   3   0     4583.47     4824.41    413.65 o 
  14   3   0      267.05      335.15    124.34 o 
  16   3   0       52.70       76.76     37.37 o 
   0   4   0    13022.72     9816.42    577.21 o 
   2   4   0    21820.63    23501.51    673.85 o 
   4   4   0     6608.41     6857.85    259.49 o 
   6   4   0     1044.23      971.22    172.46 o 
   8   4   0     2907.89     3037.11    151.46 o 
  10   4   0     8172.96     8980.57    472.49 o 
  12   4   0     1796.49     1810.88    152.06 o 
  14   4   0     2846.91     3209.12    138.64 o 
   2   5   0     4179.39     4322.06    197.63 o 
   4   5   0     4318.79     4398.34    190.87 o 
   6   5   0     3568.03     4118.62    240.34 o 
   8   5   0     4139.28     4362.08    362.34 o 
  10   5   0     1259.32     1281.12    124.63 o 
  12   5   0     2205.24     2160.49    143.08 o 
   2   6   0     4086.04     4142.66    213.58 o 
   4   6   0     4260.52     4912.95    399.27 o 
   6   6   0     1324.73     1486.23    102.43 o 
   8   6   0      880.07      700.67    102.15 o 
  10   6   0       51.05       61.04     34.47 o 
   2   7   0     1101.75     1243.52     87.08 o 
   4   7   0       50.73       47.82     44.67 o 
   6   7   0       27.83       31.40     23.60 o 
   8   7   0      290.82      325.13     70.44 o 
   0   8   0     2566.12     2942.70    301.37 o 
   2   8   0       48.90       23.52     18.79 o 
   1   1   1      757.05      552.01     26.27 o 
   2   1   1    21838.61    19480.76    184.79 o 
   3   1   1     3049.47     2559.08     69.97 o 
   4   1   1     8695.58     7666.76     84.48 o 
   5   1   1       38.20       79.30     18.72 o 
   6   1   1     4526.28     4293.44    107.32 o 
   7   1   1     1081.71     1048.93     95.46 o 
   8   1   1    10339.38    10088.63    289.85 o 
   9   1   1      507.93      512.94     30.81 o 
  10   1   1     1963.74     1996.32     71.33 o 
  11   1   1       75.59       34.27     27.74 o 
  12   1   1     6264.30     6765.52    135.43 o 
  13   1   1      523.70      369.23     73.17 o 
  14   1   1      393.05      304.33     51.22 o 
  15   1   1       19.55       14.98     42.93 o 
  16   1   1      196.86      176.99     41.35 o 
  17   1   1       13.23       33.15     97.53 o 
   0   2   1    56314.54    56283.74    594.85 o 
   1   2   1    25788.03    21992.67    192.61 o 
   2   2   1    13616.92    14080.77    187.97 o 
   3   2   1      143.94       49.96     19.13 o 
   4   2   1     1838.77     1735.33     73.92 o 
   5   2   1     1350.67     1330.46     54.51 o 
   6   2   1     4270.14     4351.76    158.81 o 
   7   2   1        7.17       14.80     28.13 o 
   8   2   1     4127.25     4245.53    160.98 o 
   9   2   1      352.13      463.48    110.97 o 
  10   2   1    18490.21    19434.50    657.47 o 
  11   2   1       94.92       96.06     36.95 o 
  12   2   1      726.29      731.61     49.11 o 
  13   2   1       33.46       67.79     80.34 o 
  14   2   1     1192.91     1148.09     62.95 o 
  15   2   1        3.86        1.02     30.49 o 
  16   2   1      699.65      655.13     57.42 o 
   1   3   1     2049.48     1992.45     31.66 o 
   2   3   1    30578.71    27845.86    273.07 o 
   3   3   1     4866.69     4549.84    104.55 o 
   4   3   1     3521.01     3252.39     74.39 o 
   5   3   1       16.78       38.06     25.27 o 
   6   3   1     6890.91     6542.41    198.81 o 
   7   3   1      238.76      214.36     22.13 o 
   8   3   1     7611.08     7679.88    164.19 o 
   9   3   1      547.92      552.47     77.67 o 
  10   3   1      701.04      556.86     69.79 o 
  11   3   1       99.17       42.11     26.65 o 
  12   3   1    10038.41    12890.62   1118.77 o 
  13   3   1      286.09      329.69    152.91 o 
  14   3   1      537.11      472.70     63.31 o 
  15   3   1       73.24       94.07     30.45 o 
  16   3   1     1383.27     1364.05     91.31 o 
   0   4   1     1219.62     1354.53     37.24 o 
   1   4   1     2649.88     2942.53     55.38 o 
   2   4   1      444.01      525.94     36.25 o 
   3   4   1      116.58      167.24     28.80 o 
   4   4   1      816.66      931.15     33.97 o 
   5   4   1      757.82      771.62     45.34 o 
   6   4   1       76.78       74.85     32.96 o 
   7   4   1      314.21      365.53     30.54 o 
   8   4   1      135.08      112.21     36.70 o 
   9   4   1      390.96      390.05     36.67 o 
  10   4   1      108.36      160.66     44.89 o 
  11   4   1       54.55       33.39     15.90 o 
  12   4   1      592.86      573.79     51.30 o 
  13   4   1       28.38        7.05     34.31 o 
  14   4   1      228.45      286.09     40.31 o 
  15   4   1      193.56      144.96     23.51 o 
   1   5   1       38.51       34.84     14.69 o 
   2   5   1     2249.34     2242.91     59.52 o 
   3   5   1     1364.87     1394.84     43.83 o 
   4   5   1      259.21      311.44     27.75 o 
   5   5   1       33.03       22.37     17.97 o 
   6   5   1       72.77       49.43     21.11 o 
   7   5   1       33.90       49.44     36.16 o 
   8   5   1     1467.69     1621.80    108.55 o 
   9   5   1        2.10       21.33     43.86 o 
  10   5   1       12.59       43.93     24.42 o 
  11   5   1        2.00       33.09     24.36 o 
  12   5   1      218.35      188.40     32.39 o 
  13   5   1        5.11       28.79     36.41 o 
   0   6   1    10850.14    11388.67    584.08 o 
   1   6   1       54.19       60.48      9.57 o 
   2   6   1       16.79       22.47      7.30 o 
   3   6   1      455.80      480.21     46.85 o 
   4   6   1     1791.00     1753.15    105.05 o 
   5   6   1       34.35       22.57     15.92 o 
   6   6   1      657.08      729.66     43.62 o 
   7   6   1       75.56       75.70     27.83 o 
   8   6   1      951.00      954.77     88.46 o 
   9   6   1       15.70       14.46     19.67 o 
  10   6   1     4974.84     5226.91    175.51 o 
  11   6   1       45.69       68.35     91.89 o 
   1   7   1        8.16       36.42      7.82 o 
   2   7   1     5241.23     5522.54    236.25 o 
   3   7   1      200.16      101.01     17.51 o 
   4   7   1      977.32      976.42     92.47 o 
   5   7   1       45.86        3.19     21.35 o 
   6   7   1      530.02      412.15     65.45 o 
   7   7   1       18.53       13.92     13.05 o 
   8   7   1     1882.83     2111.91    112.88 o 
   0   8   1      431.23      344.99     73.33 o 
   1   8   1        0.74      -14.44     15.43 o 
   2   8   1       14.02       15.92     13.46 o 
   1   0   2       84.52      547.50     36.36 o 
   2   0   2     1153.33     2668.31     38.42 o 
   3   0   2        0.81      135.85    139.46 o 
   4   0   2    23174.48    19380.10    633.70 o 
   5   0   2     5971.27     6891.27    110.12 o 
   6   0   2      735.29      661.81     44.85 o 
   7   0   2      159.06      271.19     73.84 o 
   8   0   2     1389.02     1320.02    146.41 o 
   9   0   2      387.54      475.87     42.10 o 
  10   0   2    33043.39    30848.54   1226.28 o 
  11   0   2       70.79      157.95     97.95 o 
  12   0   2      189.31      193.75     56.93 o 
  13   0   2        1.29       38.30     16.71 o 
  14   0   2     6053.10     6091.42    471.45 o 
  15   0   2      159.94       80.79    100.90 o 
  16   0   2      693.53      637.33    112.67 o 
  17   0   2        0.89      -94.69     94.69 o 
   1   1   2    11597.21    11445.90    111.62 o 
   2   1   2    61954.14    52236.75    914.75 o 
   3   1   2     1332.31      719.75     41.72 o 
   4   1   2       54.52       27.10     10.99 o 
   5   1   2     1301.99     1426.72     32.99 o 
   6   1   2       32.83      125.66     66.90 o 
   7   1   2       24.69      318.17     33.81 o 
   8   1   2    16860.46    15621.94    413.02 o 
   9   1   2       78.72       75.93     37.33 o 
  10   1   2       35.76       78.08     45.76 o 
  11   1   2       50.28       67.35     36.11 o 
  12   1   2     6272.04     6311.39    210.97 o 
  13   1   2      671.57      626.76     45.03 o 
  14   1   2      110.23      124.96     29.82 o 
  15   1   2      185.60      198.73     59.99 o 
  16   1   2       98.97      138.63     39.39 o 
  17   1   2        6.39       66.78    101.33 o 
   0   2   2      264.78      758.54     15.97 o 
   1   2   2    13080.97    12969.49    207.45 o 
   2   2   2     2592.98     3316.73     41.92 o 
   3   2   2     1322.39     1744.79     22.59 o 
   4   2   2     2175.36     2260.73     89.91 o 
   5   2   2      913.93      838.47    123.22 o 
   6   2   2       77.12      129.59     46.66 o 
   7   2   2       44.11       39.96     28.46 o 
   8   2   2      149.35      119.48     28.04 o 
   9   2   2       42.16       88.98     28.91 o 
  10   2   2     1079.48     1284.63    127.80 o 
  11   2   2      532.87      516.62     70.19 o 
  12   2   2       56.97      125.55     35.71 o 
  13   2   2      104.46      112.63     27.21 o 
  14   2   2      136.67      124.80     57.73 o 
  15   2   2      374.14      376.87     69.91 o 
  16   2   2       24.55       29.91     28.54 o 
   1   3   2      687.51      556.64     12.94 o 
   2   3   2    11458.27    11898.27    155.20 o 
   3   3   2     1668.99     1879.87     20.56 o 
   4   3   2     2857.02     2841.15     59.20 o 
   5   3   2     1308.31     1578.72     80.25 o 
   6   3   2     3672.90     3780.10    121.21 o 
   7   3   2     6867.21     7690.88    207.38 o 
   8   3   2     2556.35     2498.36    110.07 o 
   9   3   2      227.51      312.39     74.89 o 
  10   3   2      164.06      216.38     43.76 o 
  11   3   2       79.73       68.55     20.76 o 
  12   3   2     2336.94     2365.74    158.92 o 
  13   3   2      521.18      463.62     48.24 o 
  14   3   2      347.49      268.62     39.44 o 
  15   3   2      103.27       98.29     47.72 o 
  16   3   2      857.57      909.89     65.54 o 
   0   4   2    17760.64    18963.76    499.18 o 
   1   4   2     1676.33     1656.68     43.71 o 
   2   4   2       88.33       72.80      8.20 o 
   3   4   2      842.47     1006.72     35.84 o 
   4   4   2     2790.81     2775.77     55.14 o 
   5   4   2       53.69       64.49     10.82 o 
   6   4   2     3877.36     3894.81    111.44 o 
   7   4   2      364.27      389.25     35.52 o 
   8   4   2     3527.80     3547.03     68.91 o 
   9   4   2        1.22       16.14     29.79 o 
  10   4   2     7398.92     7855.62    392.81 o 
  11   4   2        0.83       27.00     29.83 o 
  12   4   2      192.31      226.41     35.80 o 
  13   4   2      126.09      123.77     20.92 o 
  14   4   2     1836.30     1991.75     72.42 o 
  15   4   2      418.70      411.38     59.53 o 
   1   5   2     2391.32     2399.71     63.53 o 
   2   5   2     8745.83     8869.00    211.49 o 
   3   5   2      319.31      326.24     24.13 o 
   4   5   2     9376.37     9695.01    285.50 o 
   5   5   2      122.50      159.00     34.95 o 
   6   5   2     4953.90     5337.48    196.51 o 
   7   5   2      484.99      520.39     52.01 o 
   8   5   2     4104.94     4147.50    226.72 o 
   9   5   2       11.96       51.30     53.28 o 
  10   5   2       79.08       83.61     43.33 o 
  11   5   2       85.11      128.75     19.26 o 
  12   5   2     1991.64     2181.43    110.37 o 
  13   5   2       29.83       76.90    187.07 o 
   0   6   2      210.59      265.65     32.36 o 
   1   6   2      142.72      175.47     20.87 o 
   2   6   2       70.16       69.76     10.46 o 
   3   6   2      225.47      226.97     18.92 o 
   4   6   2      166.86      129.64     14.96 o 
   5   6   2      250.88      257.00     36.28 o 
   6   6   2      735.77      597.78     54.43 o 
   7   6   2      163.49      197.55     29.63 o 
   8   6   2     1274.66     1420.06     82.76 o 
   9   6   2       12.09       52.82     42.64 o 
  10   6   2      217.64      214.08     36.25 o 
  11   6   2      144.57       99.09     28.47 o 
   1   7   2       91.02       75.41     15.29 o 
   2   7   2      263.92      271.16     29.93 o 
   3   7   2      150.82      108.52     23.01 o 
   4   7   2      177.14      131.75     27.76 o 
   5   7   2      124.25       99.61     25.35 o 
   6   7   2       51.36       47.58     26.56 o 
   7   7   2       23.26       56.93     83.98 o 
   8   7   2      391.22      343.88     64.80 o 
   0   8   2     1508.90     1593.05    149.73 o 
   1   8   2        2.03       39.29     12.00 o 
   1   1   3     1495.53     1464.57     14.91 o 
   2   1   3    15323.82    16144.19    211.66 o 
   3   1   3     1111.60     1251.14     51.40 o 
   4   1   3     3253.45     3708.09     44.77 o 
   5   1   3      740.78      675.33     93.34 o 
   6   1   3     2000.90     2245.31     67.42 o 
   7   1   3      283.06      221.60     81.06 o 
   8   1   3     4968.01     5575.16    142.09 o 
   9   1   3      296.80      279.83     47.30 o 
  10   1   3     1039.03     1002.15     59.74 o 
  11   1   3      229.96      232.41     70.69 o 
  12   1   3     5468.92     5562.77    207.73 o 
  13   1   3      139.21      117.58     41.28 o 
  14   1   3      663.21      680.55     40.85 o 
  15   1   3      195.74      207.26     34.54 o 
  16   1   3      259.09      171.89     36.96 o 
  17   1   3      145.81      245.15     77.10 o 
   1   2   3      774.15      680.98     18.08 o 
   2   2   3     8898.73     7189.76     99.32 o 
   3   2   3      677.04      380.57     34.03 o 
   4   2   3     7513.88     6631.51     68.15 o 
   5   2   3     1357.54     1163.71     79.81 o 
   6   2   3     8967.32     8727.86    317.48 o 
   7   2   3      116.28       84.97    103.23 o 
   8   2   3     3459.86     3178.81    113.61 o 
   9   2   3        1.86       53.18    109.71 o 
  10   2   3    15872.19    16080.09    619.67 o 
  11   2   3      242.31      249.12     47.80 o 
  12   2   3      402.93      360.36     49.98 o 
  13   2   3        2.02       16.24     79.11 o 
  14   2   3     3160.46     3345.06    215.95 o 
  15   2   3      498.22      460.94     75.48 o 
  16   2   3     1426.97     1419.31    103.36 o 
   1   3   3      367.18      280.13     13.31 o 
   2   3   3    21421.02    20449.92    160.79 o 
   3   3   3     1987.16     1939.17     25.30 o 
   4   3   3     3312.96     3693.33     75.08 o 
   5   3   3      236.17      285.37     42.27 o 
   6   3   3     4948.62     5464.70    168.75 o 
   7   3   3     1276.81     1267.74     56.96 o 
   8   3   3     6932.34     7618.88    228.81 o 
   9   3   3       28.73       19.14     86.28 o 
  10   3   3      554.48      613.96     49.60 o 
  11   3   3      479.54      483.74     52.16 o 
  12   3   3     5562.35     5740.25    294.00 o 
  13   3   3       10.94       55.99     37.15 o 
  14   3   3      442.98      353.69     61.95 o 
  15   3   3       38.82       76.75     72.44 o 
  16   3   3      987.11      882.63     77.97 o 
   0   4   3       67.56       56.81     12.24 o 
   1   4   3      351.15      350.77     15.69 o 
   2   4   3      204.69      262.26     21.10 o 
   3   4   3     2476.20     2732.87     74.86 o 
   4   4   3      310.40      257.40     59.90 o 
   5   4   3      641.66      640.42     62.91 o 
   6   4   3      659.63      666.92     71.80 o 
   7   4   3       30.58       27.23     26.77 o 
   8   4   3        1.81        4.10     41.82 o 
   9   4   3      572.31      631.53     54.53 o 
  10   4   3      131.13      111.31     52.72 o 
  11   4   3       10.89       35.99     13.83 o 
  12   4   3      146.90      131.30     36.28 o 
  13   4   3      139.99      120.12     48.52 o 
  14   4   3      358.74      376.78     45.52 o 
  15   4   3      149.13      168.94     61.80 o 
   1   5   3      642.20      615.32     56.06 o 
   2   5   3      104.49      134.96     11.87 o 
   3   5   3      162.63      190.45     27.35 o 
   4   5   3       27.50       32.75     27.16 o 
   5   5   3        6.25       44.13     47.06 o 
   6   5   3       38.68       31.68     24.64 o 
   7   5   3       34.78       57.50     49.33 o 
   8   5   3      271.16      293.37     77.86 o 
   9   5   3        0.03        8.17     22.09 o 
  10   5   3        2.64        0.45     35.33 o 
  11   5   3     1098.92     1324.85    129.93 o 
  12   5   3      784.80      852.60     79.01 o 
  13   5   3       44.66       78.33     32.51 o 
   0   6   3    12486.89    13061.22    171.68 o 
   1   6   3        0.62       12.83     10.57 o 
   2   6   3     1281.49     1261.28     71.81 o 
   3   6   3       30.97       44.74      9.66 o 
   4   6   3     6153.43     6435.37    408.10 o 
   5   6   3      820.00      815.47     54.67 o 
   6   6   3     2215.18     2470.61     95.72 o 
   7   6   3      234.12      194.71     31.74 o 
   8   6   3      761.71      820.44     83.73 o 
   9   6   3      502.63      456.49     72.40 o 
  10   6   3     3858.86     4430.20    194.40 o 
  11   6   3        1.25       28.59     13.00 o 
   1   7   3       53.30       57.99      9.74 o 
   2   7   3     1218.68     1239.87     59.00 o 
   3   7   3      554.91      573.19     70.47 o 
   4   7   3      449.16      285.49     56.87 o 
   5   7   3      142.84       90.09     21.09 o 
   6   7   3      434.88      352.76     53.97 o 
   7   7   3       85.70       41.50     28.98 o 
   8   7   3     1196.01     1337.05     77.56 o 
   0   8   3      854.08      688.94    149.96 o 
   0   0   4    48985.33    43452.95   1101.60 o 
   1   0   4    15749.43    11197.57    284.10 o 
   2   0   4     7062.07     6298.79     93.53 o 
   3   0   4     2679.15     2724.62     71.46 o 
   4   0   4    23051.57    23941.83    569.96 o 
   5   0   4    12904.95    14447.96    576.15 o 
   6   0   4    15240.74    15709.31    613.28 o 
   7   0   4       45.00      127.02     66.12 o 
   8   0   4     3529.32     4071.75    159.34 o 
   9   0   4     3093.82     3116.95    147.60 o 
  10   0   4    13331.01    12315.87    379.23 o 
  11   0   4       96.74       76.07     32.07 o 
  12   0   4      126.12       73.42     29.10 o 
  13   0   4       18.66       21.78     43.21 o 
  14   0   4     6015.25     5340.46    340.84 o 
  15   0   4      328.58      330.27     51.99 o 
  16   0   4     1250.02     1238.55    200.56 o 
  17   0   4      104.22       42.14     87.19 o 
   1   1   4      131.94      162.57     18.30 o 
   2   1   4    15910.97    14914.99    162.61 o 
   3   1   4     2096.38     1236.02     16.84 o 
   4   1   4     7703.07     6486.25    149.26 o 
   5   1   4      658.00      867.47    114.56 o 
   6   1   4     6958.89     6944.18    157.69 o 
   7   1   4        3.47       20.05     51.36 o 
   8   1   4     6912.12     7036.21    182.86 o 
   9   1   4      507.72      633.66     93.71 o 
  10   1   4      113.70       86.56     74.29 o 
  11   1   4      171.55      152.31     71.63 o 
  12   1   4     3766.89     4245.95    177.86 o 
  13   1   4      755.44      647.70     76.14 o 
  14   1   4     1044.26     1054.10    116.72 o 
  15   1   4        4.53       32.61     38.28 o 
  16   1   4     1059.93      950.41     84.29 o 
  17   1   4        3.68       62.18     56.88 o 
   0   2   4      445.46      675.47     22.83 o 
   1   2   4     6718.01     7081.38     72.35 o 
   2   2   4       47.95      120.69     14.12 o 
   3   2   4     3276.48     3708.65     39.99 o 
   4   2   4     2211.76     2574.09     50.42 o 
   5   2   4     1072.16     1184.58     20.41 o 
   6   2   4      469.21      467.87     87.09 o 
   7   2   4       93.57       83.63     34.80 o 
   8   2   4      153.07      188.11     61.64 o 
   9   2   4        0.74       41.71     68.44 o 
  10   2   4      273.23      204.74     78.15 o 
  11   2   4     1064.66     1173.17    112.92 o 
  12   2   4       12.80       10.25     72.98 o 
  13   2   4      216.82      124.67     60.56 o 
  14   2   4      645.01      512.04     71.68 o 
  15   2   4        1.47       28.00     25.87 o 
  16   2   4        1.24       33.18     18.83 o 
   1   3   4     6530.79     6781.52     55.18 o 
   2   3   4     8988.05     8563.56    127.98 o 
   3   3   4     4625.02     4546.63     78.37 o 
   4   3   4     1102.94     1336.24     33.57 o 
   5   3   4      213.58      189.30     36.72 o 
   6   3   4     1414.77     1431.12     88.88 o 
   7   3   4     2734.66     2834.83    146.38 o 
   8   3   4     4091.54     4457.87    160.30 o 
   9   3   4      845.03      777.23     37.28 o 
  10   3   4      299.76      463.73    113.97 o 
  11   3   4        1.45        5.58     64.13 o 
  12   3   4     3356.06     3435.36    179.03 o 
  13   3   4        0.89       81.54     35.00 o 
  14   3   4      122.09      148.16     38.25 o 
  15   3   4      264.77      138.37     56.85 o 
  16   3   4      222.87      171.46     32.55 o 
   0   4   4    17638.97    18636.71    763.53 o 
   1   4   4      848.17      594.51     20.64 o 
   2   4   4      845.13      724.16     24.91 o 
   3   4   4      864.58      988.46     32.73 o 
   4   4   4     6212.76     6474.82    120.15 o 
   5   4   4     2124.61     2062.92     47.89 o 
   6   4   4     5379.38     5717.26    149.55 o 
   7   4   4      287.45      297.34     32.52 o 
   8   4   4      585.50      610.94     65.12 o 
   9   4   4      462.33      432.36     47.42 o 
  10   4   4     5168.32     5717.44    289.86 o 
  11   4   4        5.02       26.12     45.23 o 
  12   4   4       21.07       16.48     32.54 o 
  13   4   4       14.70       34.70     22.72 o 
  14   4   4     1341.15     1504.41    168.08 o 
  15   4   4      351.00      287.05     73.59 o 
   1   5   4        7.18       22.75     10.59 o 
   2   5   4     8072.58     8309.92    228.58 o 
   3   5   4      842.21      778.16     32.25 o 
   4   5   4     1251.72     1239.60     51.62 o 
   5   5   4       53.50       38.16     26.90 o 
   6   5   4     2299.54     2468.98     95.17 o 
   7   5   4        4.11        5.23     41.73 o 
   8   5   4     4508.33     5255.24    285.45 o 
   9   5   4       21.96       29.22     18.67 o 
  10   5   4       17.37       36.09     60.34 o 
  11   5   4       38.33       47.80     39.45 o 
  12   5   4     3510.35     3752.38    197.23 o 
  13   5   4      407.32      396.85     65.45 o 
   0   6   4     1747.75     1855.19    122.77 o 
   1   6   4      442.19      409.57     40.99 o 
   2   6   4        7.91       24.39     11.56 o 
   3   6   4        9.16        2.10     28.19 o 
   4   6   4     1386.33     1360.62     70.53 o 
   5   6   4      100.17       87.74     59.95 o 
   6   6   4      842.44      892.13     51.59 o 
   7   6   4      146.45       95.71     36.13 o 
   8   6   4      144.67       98.96     25.49 o 
   9   6   4      309.52      306.41     45.89 o 
  10   6   4      504.89      463.35    142.24 o 
  11   6   4       82.06       82.01     62.40 o 
   1   7   4       50.11       42.89     13.05 o 
   2   7   4      629.11      592.47     63.43 o 
   3   7   4       83.66       43.20     11.23 o 
   4   7   4      104.93      100.73     25.39 o 
   5   7   4       61.58       77.71     17.72 o 
   6   7   4      174.68      185.54     32.23 o 
   7   7   4       27.81       49.58     25.42 o 
   8   7   4      198.25      171.14     35.63 o 
   1   1   5     1423.42     1364.21     24.48 o 
   2   1   5    20621.43    20576.20    251.64 o 
   3   1   5     5484.13     5448.45     58.91 o 
   4   1   5     1435.00     1456.56     22.27 o 
   5   1   5      726.50      819.95     38.09 o 
   6   1   5     7043.68     6514.24    206.03 o 
   7   1   5     1344.30     1254.90     76.47 o 
   8   1   5     9352.32     8980.04    307.33 o 
   9   1   5        6.22       56.67     53.69 o 
  10   1   5      435.02      358.11     48.63 o 
  11   1   5       32.44       54.26     32.81 o 
  12   1   5     1980.32     1897.28     96.76 o 
  13   1   5      759.96      743.27     85.68 o 
  14   1   5       30.81       10.92     90.77 o 
  15   1   5      197.76      185.61     33.39 o 
  16   1   5     1729.00     1781.24    124.86 o 
  17   1   5      241.86      244.60    105.67 o 
   0   2   5     5202.81     5699.56     87.53 o 
   1   2   5       22.37       38.27      9.31 o 
   2   2   5     1254.43     1055.90     18.73 o 
   3   2   5       27.42       66.04     21.32 o 
   4   2   5    30016.63    27322.81    215.34 o 
   5   2   5      651.10      772.47     17.63 o 
   6   2   5    14767.04    14292.02    347.18 o 
   7   2   5        0.19       88.50    121.18 o 
   8   2   5      135.35      100.20     84.76 o 
   9   2   5       21.58       55.20     30.09 o 
  10   2   5     6946.61     6678.51    224.12 o 
  11   2   5      192.98       98.05     60.70 o 
  12   2   5       56.85       60.06     31.48 o 
  13   2   5       26.17       16.71     56.10 o 
  14   2   5     4565.14     4688.18    289.99 o 
  15   2   5      689.83      428.57     66.71 o 
  16   2   5     2144.58     1906.36    302.99 o 
   1   3   5      479.17      463.61     14.89 o 
   2   3   5    17725.41    17736.47    162.17 o 
   3   3   5     5652.94     5696.22     98.07 o 
   4   3   5     5805.52     5454.86    103.30 o 
   5   3   5       34.22       37.61      8.98 o 
   6   3   5     7631.97     7619.03    252.80 o 
   7   3   5     3421.06     3286.49    118.64 o 
   8   3   5     9899.60    10758.40    329.79 o 
   9   3   5       70.80       66.10     39.75 o 
  10   3   5      109.23      107.21     87.64 o 
  11   3   5      911.96      896.43     60.64 o 
  12   3   5     2808.45     2690.94    182.61 o 
  13   3   5      330.59      310.71     48.03 o 
  14   3   5       52.59       34.44     21.89 o 
  15   3   5       18.49       14.00     30.03 o 
   0   4   5       89.07      170.09     38.76 o 
   1   4   5      156.33      150.18     10.03 o 
   2   4   5      431.31      478.42     28.08 o 
   3   4   5      862.49      909.52     21.26 o 
   4   4   5       59.99       81.78      9.78 o 
   5   4   5      652.49      637.58     54.60 o 
   6   4   5      530.74      509.79     53.30 o 
   7   4   5      141.26      132.96     24.93 o 
   8   4   5       49.61       29.00     19.67 o 
   9   4   5      437.10      479.68     40.95 o 
  10   4   5      597.51      545.07     73.19 o 
  11   4   5       13.36       18.36     16.87 o 
  12   4   5        0.13      -12.47     52.51 o 
  13   4   5      117.22       82.72     47.05 o 
  14   4   5        4.25       57.58    128.73 o 
   1   5   5      128.12      110.36     13.23 o 
   2   5   5      587.54      603.30     31.51 o 
   3   5   5       81.83       74.24     12.66 o 
   4   5   5      349.55      354.87     40.58 o 
   5   5   5       24.17       -1.65     24.93 o 
   6   5   5      158.26      138.91     22.69 o 
   7   5   5       77.51       96.81     21.98 o 
   8   5   5      637.60      696.12     57.69 o 
   9   5   5        8.01       59.29     16.37 o 
  10   5   5      213.96      197.19     43.48 o 
  11   5   5      343.61      274.47     40.45 o 
  12   5   5      102.47      102.89     63.14 o 
  13   5   5       77.67       90.24     27.49 o 
   0   6   5     3414.62     3535.01    288.02 o 
   1   6   5       52.91       70.89     11.91 o 
   2   6   5      153.02      172.98     18.79 o 
   3   6   5       83.52       65.89     21.68 o 
   4   6   5     4648.40     4803.44    219.14 o 
   5   6   5     1633.62     1551.44     84.79 o 
   6   6   5     3215.41     3194.24    221.78 o 
   7   6   5      368.77      413.70    162.61 o 
   8   6   5     1270.34     1350.89    139.96 o 
   9   6   5      228.15      130.31     63.42 o 
  10   6   5     1699.79     1895.28    319.29 o 
  11   6   5        0.72       26.12     84.60 o 
   1   7   5       30.78       14.05     12.43 o 
   2   7   5     1707.30     1743.69    150.04 o 
   3   7   5      223.99      208.94     34.26 o 
   4   7   5     1119.34     1289.15     72.29 o 
   5   7   5      168.68      141.36     47.67 o 
   6   7   5      699.57      654.06     58.75 o 
   7   7   5      186.87      171.35     38.93 o 
   8   7   5     1660.62     1594.48    120.50 o 
   0   0   6      266.42      300.28     77.95 o 
   1   0   6      142.64       74.71     22.77 o 
   2   0   6    11158.26     8964.53    257.49 o 
   3   0   6     2188.65     1493.79     21.37 o 
   5   0   6    36946.00    33614.75    453.42 o 
   6   0   6    48435.32    45110.27   1108.19 o 
   7   0   6       13.72      112.80     55.41 o 
   8   0   6     9129.05     8578.84    410.54 o 
   9   0   6      909.14      681.94    175.35 o 
  10   0   6     2429.95     2768.07    299.00 o 
  11   0   6      872.21     1011.60     76.75 o 
  12   0   6      136.03      176.96     49.37 o 
  13   0   6      999.30     1170.25    111.03 o 
  14   0   6     7428.55     8620.79    315.49 o 
  15   0   6      582.34      553.94     89.28 o 
  16   0   6     2033.29     1169.84    279.31 o 
  17   0   6        2.45       90.85     55.44 o 
   1   1   6       35.63       47.44      9.82 o 
   2   1   6     1950.17     2224.24     33.46 o 
   3   1   6        5.03       56.58     12.49 o 
   4   1   6    11076.21    11859.74    203.48 o 
   5   1   6       35.45      165.42     28.05 o 
   6   1   6    10940.15    10863.33    170.66 o 
   7   1   6      422.72      448.11     70.62 o 
   8   1   6     5458.09     5951.03    224.77 o 
   9   1   6      401.96      274.81     54.61 o 
  10   1   6       39.80       72.18     25.39 o 
  11   1   6       45.25       26.69     25.39 o 
  12   1   6     1097.02     1131.19     77.63 o 
  13   1   6       47.48       27.98     23.25 o 
  14   1   6      849.35      891.59     77.88 o 
  15   1   6        0.62       40.46     74.74 o 
  16   1   6     1555.74     1598.80    106.71 o 
   0   2   6       18.75       96.37     16.68 o 
   1   2   6     5014.03     5109.37     46.76 o 
   2   2   6     1109.88      806.85     25.18 o 
   3   2   6        1.92       43.37      8.00 o 
   4   2   6     2687.81     2661.72     35.77 o 
   5   2   6        4.98       21.25     13.42 o 
   6   2   6      104.08      102.97     18.02 o 
   7   2   6       82.47       59.52     22.98 o 
   8   2   6      915.71      748.91     64.20 o 
   9   2   6        1.68       43.42     35.17 o 
  10   2   6       45.33       67.66     51.37 o 
  11   2   6     1732.02     1907.28     93.84 o 
  12   2   6      375.10      391.69     40.20 o 
  13   2   6      398.50      409.09    102.48 o 
  14   2   6     1134.41     1268.43     85.46 o 
  15   2   6       94.09      119.78     30.23 o 
  16   2   6       13.66       55.90     49.81 o 
   1   3   6     1017.00     1394.34     30.31 o 
   2   3   6     2239.25     2167.65     42.90 o 
   3   3   6     3090.06     3575.29     70.07 o 
   4   3   6      932.43      933.65     97.26 o 
   5   3   6      180.96      158.38     13.72 o 
   6   3   6     2207.62     2142.59     50.21 o 
   7   3   6     4192.15     4355.87    181.59 o 
   8   3   6     3723.82     3708.49    120.96 o 
   9   3   6        2.53       32.48     84.30 o 
  10   3   6      412.76      432.00     40.93 o 
  11   3   6      960.58      978.68     77.37 o 
  12   3   6      974.96      819.99     83.78 o 
  13   3   6       53.28       59.32     32.73 o 
  14   3   6       12.01       15.20     21.27 o 
  15   3   6      112.62       79.82     17.88 o 
   0   4   6    16879.77    16657.95    683.54 o 
   1   4   6       11.08       25.04      4.79 o 
   2   4   6       10.01       26.89      9.28 o 
   3   4   6      682.49      584.03     24.73 o 
   4   4   6    11515.07    11607.80    218.83 o 
   5   4   6     3028.31     3007.47     75.14 o 
   6   4   6     8951.42     9549.08    290.58 o 
   7   4   6        2.26       21.54     34.82 o 
   8   4   6       28.33       27.85     13.02 o 
   9   4   6     1603.72     1673.04     75.74 o 
  10   4   6     5700.92     5857.29    339.27 o 
  11   4   6       94.16      171.76    192.17 o 
  12   4   6       23.85       47.21     47.94 o 
  13   4   6        1.49        1.94     36.50 o 
  14   4   6     1492.09     1501.07    238.17 o 
   1   5   6      121.78       80.55     11.14 o 
   2   5   6     7117.46     7161.35    117.16 o 
   3   5   6      998.78     1110.69     24.17 o 
   4   5   6       18.60       21.80     11.09 o 
   5   5   6       71.12       68.76     25.17 o 
   6   5   6     1569.05     1516.12     68.83 o 
   7   5   6      327.86      232.06     23.44 o 
   8   5   6     3225.30     3280.54    157.14 o 
   9   5   6       40.91       56.25     36.02 o 
  10   5   6        7.39       51.58     44.92 o 
  11   5   6       35.49       62.67     13.23 o 
  12   5   6     3007.96     3118.80    148.66 o 
  13   5   6      569.61      552.04     55.54 o 
   0   6   6     4039.86     4363.66    307.10 o 
   1   6   6     1044.82     1107.90     63.45 o 
   2   6   6       64.46       51.30     19.00 o 
   3   6   6       73.44       66.51     10.67 o 
   4   6   6      762.37      673.46     59.76 o 
   5   6   6       36.86       64.16     80.22 o 
   6   6   6      394.59      438.57     67.17 o 
   7   6   6        2.04       18.38     44.52 o 
   8   6   6      302.41      294.19     53.70 o 
   9   6   6      950.33     1039.54    164.83 o 
  10   6   6     1282.11     1159.02    208.54 o 
  11   6   6        5.82       24.84     76.38 o 
   1   7   6       56.68       69.37     13.47 o 
   2   7   6      126.46       97.07     22.65 o 
   3   7   6      105.48      110.50     16.69 o 
   4   7   6      426.58      366.82     64.40 o 
   5   7   6       31.73       38.43     23.34 o 
   6   7   6      106.03      124.93     25.11 o 
   7   7   6       86.27       68.57     33.96 o 
   1   1   7      112.78      114.98     15.21 o 
   2   1   7    19914.71    19464.05    285.43 o 
   3   1   7     1996.46     2052.90     28.51 o 
   4   1   7     1525.31     1583.13     23.24 o 
   5   1   7      446.07      603.56     21.35 o 
   6   1   7     5987.11     6107.91    153.67 o 
   7   1   7     2319.85     2387.67     79.05 o 
   8   1   7     4600.13     4773.13    178.64 o 
   9   1   7       71.71       30.71     32.84 o 
  10   1   7        6.33       49.26     92.07 o 
  11   1   7      393.11      348.49     58.06 o 
  12   1   7     3514.29     3583.38    163.03 o 
  13   1   7      446.83      468.42     57.61 o 
  14   1   7      556.06      614.82     53.95 o 
  15   1   7      142.16      181.79     53.43 o 
  16   1   7     1851.87     1805.76    309.62 o 
   0   2   7     9141.63     7359.73     90.63 o 
   1   2   7     1674.77     1329.21     32.95 o 
   2   2   7       26.79       17.96     10.03 o 
   3   2   7      158.10      274.87     16.29 o 
   4   2   7    17034.55    17537.07    234.78 o 
   5   2   7     6267.70     6146.88    134.19 o 
   6   2   7    10932.01    11129.95    338.81 o 
   7   2   7      568.75      637.70     49.10 o 
   8   2   7       13.79       41.44    108.25 o 
   9   2   7       26.15       74.65    128.55 o 
  10   2   7     2227.65     2536.31    136.20 o 
  11   2   7      500.80      521.58     41.42 o 
  12   2   7       98.48      121.03     42.33 o 
  13   2   7       40.54       47.49     62.56 o 
  14   2   7     4462.43     4215.28    198.82 o 
  15   2   7      729.71      742.43     56.43 o 
  16   2   7     1801.98     1889.97     92.70 o 
   1   3   7     1230.26     1217.80     34.13 o 
   2   3   7    14186.30    13384.82    249.27 o 
   3   3   7     1852.47     1956.80     44.84 o 
   4   3   7     5194.35     5311.78    142.60 o 
   5   3   7     1129.21     1172.72     40.78 o 
   6   3   7     7075.62     6888.21    142.56 o 
   7   3   7     4060.02     4054.27    194.74 o 
   8   3   7     9967.35    10588.00    404.18 o 
   9   3   7       74.86       72.06     36.86 o 
  10   3   7      293.07      249.60     42.04 o 
  11   3   7     1533.69     1560.49    144.88 o 
  12   3   7     2384.31     2769.76    106.10 o 
  13   3   7      451.97      425.45     56.88 o 
  14   3   7      399.68      401.63     89.77 o 
  15   3   7      395.54      425.08    189.23 o 
   0   4   7       12.99       31.62     16.08 o 
   1   4   7       35.27       35.66     12.97 o 
   2   4   7       53.56       59.04      9.42 o 
   3   4   7      317.45      320.28     24.77 o 
   4   4   7      149.55      129.63     13.54 o 
   5   4   7       28.71       53.79     13.90 o 
   6   4   7      873.31      933.83     39.18 o 
   7   4   7      549.08      548.81    113.36 o 
   8   4   7      267.59      282.08     38.49 o 
   9   4   7      210.96      191.54     24.51 o 
  10   4   7      234.54      154.32     60.86 o 
  11   4   7      185.70      169.53     28.22 o 
  12   4   7      156.65      135.34     34.75 o 
  13   4   7      251.56      229.13     37.15 o 
  14   4   7       19.79       17.86     61.93 o 
   1   5   7      618.57      542.86     28.03 o 
   2   5   7      258.41      260.85     36.67 o 
   3   5   7       36.03       41.79      9.79 o 
   4   5   7      345.04      345.20     31.02 o 
   5   5   7      192.06      191.11     17.25 o 
   6   5   7     1368.22     1378.30    173.01 o 
   7   5   7       43.89       51.14     65.52 o 
   8   5   7       18.87       36.88    104.16 o 
   9   5   7      110.61       52.44     93.20 o 
  10   5   7       19.20       22.55     88.63 o 
  11   5   7      416.77      362.50    104.64 o 
  12   5   7      652.55      603.99    105.45 o 
   0   6   7     1697.05     1914.43    125.35 o 
   1   6   7     1000.24      996.89     49.15 o 
   2   6   7     1194.60     1156.03     50.75 o 
   3   6   7      419.48      338.70     34.63 o 
   4   6   7     3387.79     3625.94    115.92 o 
   5   6   7     1856.30     1888.23    122.51 o 
   6   6   7     4372.38     4547.93    333.63 o 
   7   6   7       27.46       29.99     48.64 o 
   8   6   7       54.34       37.51     27.72 o 
   9   6   7      971.52     1029.25     78.39 o 
  10   6   7      806.73      936.80    160.78 o 
   1   7   7        8.84       27.94     10.42 o 
   2   7   7     1280.27     1359.11     70.14 o 
   3   7   7      101.66       60.03     13.92 o 
   4   7   7      653.80      659.81     88.38 o 
   5   7   7        5.48       42.67     31.78 o 
   6   7   7     2473.28     2661.69    506.02 o 
   7   7   7       23.79       52.01     16.06 o 
   0   0   8     7010.05     7700.08    208.76 o 
   1   0   8     6446.41     5574.72    131.11 o 
   2   0   8      188.03      103.48     21.11 o 
   3   0   8     1744.86     2290.02     82.66 o 
   4   0   8    73503.07    72480.52  16154.73 o 
   5   0   8     3423.87     3689.50     86.36 o 
   6   0   8    30427.51    28830.85    847.43 o 
   7   0   8      380.16      439.64     84.26 o 
   8   0   8    12189.61    12298.24    530.84 o 
   9   0   8     2780.54     2990.13    189.24 o 
  10   0   8     3099.39     3068.92    286.98 o 
  11   0   8        4.96       15.16    123.13 o 
  12   0   8     2191.20     2279.96    138.79 o 
  13   0   8      227.27      171.18     28.74 o 
  14   0   8     6310.20     7042.46    309.92 o 
  15   0   8     1456.98     1336.09    217.80 o 
  16   0   8     4135.56     4458.83    887.58 o 
   1   1   8      570.23      602.52     63.58 o 
   2   1   8      219.32       86.34     13.94 o 
   3   1   8     2038.97     1589.61     34.77 o 
   4   1   8    40620.32    41698.42    586.25 o 
   5   1   8       26.24       81.83     28.32 o 
   6   1   8    12592.46    12968.82    313.55 o 
   7   1   8     1807.55     1660.53     67.44 o 
   8   1   8     2322.78     2352.91    134.08 o 
   9   1   8      234.20      310.81     45.71 o 
  10   1   8     5625.57     5438.66    193.83 o 
  11   1   8      114.95      113.86    103.38 o 
  12   1   8      327.76      242.66     75.48 o 
  13   1   8      744.23      836.62     79.70 o 
  14   1   8      729.19      666.74     67.81 o 
  15   1   8        8.51       81.73     36.54 o 
  16   1   8      715.47      581.35    115.02 o 
   0   2   8     1408.78     1158.10     25.40 o 
   1   2   8       95.68       89.36     11.77 o 
   2   2   8       15.69       -4.74     15.18 o 
   3   2   8     1138.46     1091.74     32.75 o 
   4   2   8     2295.17     2658.37     62.48 o 
   5   2   8      411.39      374.23     54.26 o 
   6   2   8      526.48      608.61     52.44 o 
   7   2   8      252.64      200.41     18.37 o 
   8   2   8     1845.74     2029.60     77.88 o 
   9   2   8     1367.65     1405.02    160.44 o 
  10   2   8      782.47      879.78    113.94 o 
  11   2   8      436.17      426.45     57.50 o 
  12   2   8      574.55      556.45     54.38 o 
  13   2   8       22.23       14.49     61.08 o 
  14   2   8      409.09      468.11     64.04 o 
  15   2   8       78.06       77.41     80.51 o 
  16   2   8       67.43       37.09     38.88 o 
   1   3   8      890.11      761.75     80.42 o 
   2   3   8     5081.84     5908.57    119.20 o 
   3   3   8     2392.91     2333.96     66.04 o 
   4   3   8       12.12       26.08     25.73 o 
   5   3   8      499.44      516.22     40.60 o 
   6   3   8     1687.57     1652.11     44.51 o 
   7   3   8      866.19      869.00     67.43 o 
   8   3   8     7747.05     7795.03    267.33 o 
   9   3   8       10.00       67.03    148.54 o 
  10   3   8     1982.11     1825.04    128.21 o 
  11   3   8      819.55      841.92    138.73 o 
  12   3   8       89.23      100.30     29.40 o 
  13   3   8      474.54      463.29     66.32 o 
  14   3   8        1.91      -10.36     40.27 o 
  15   3   8      189.65      128.88     27.03 o 
   0   4   8     2471.20     2605.74     69.39 o 
   1   4   8      447.57      498.04     26.95 o 
   2   4   8       16.70       26.93     13.94 o 
   3   4   8       51.67       44.89     18.58 o 
   4   4   8    10424.44    10441.16    258.90 o 
   5   4   8     2400.52     2273.28     62.06 o 
   6   4   8     8201.76     8779.29    135.98 o 
   7   4   8       69.49       63.81     16.53 o 
   8   4   8       28.94       25.62     71.68 o 
   9   4   8       48.20       69.84     39.48 o 
  10   4   8     1648.98     1686.66     84.78 o 
  11   4   8      663.05      652.59    152.06 o 
  12   4   8      284.13      201.65     96.07 o 
  13   4   8       75.91       50.10     23.04 o 
  14   4   8     3089.12     3286.46    183.37 o 
   1   5   8      483.41      441.03     48.81 o 
   2   5   8    10647.19    11748.97    188.84 o 
   3   5   8     1417.73     1396.12     51.48 o 
   4   5   8       11.76      -12.32     12.32 o 
   5   5   8      291.06      273.63     25.53 o 
   6   5   8      137.86      102.22     14.23 o 
   7   5   8     1936.67     2010.58    114.51 o 
   8   5   8     5711.72     5803.94    197.78 o 
   9   5   8       71.93       56.63     60.34 o 
  10   5   8       61.87       41.93     18.37 o 
  11   5   8      790.25      727.03     59.03 o 
  12   5   8     1250.20     1256.70    179.85 o 
   0   6   8     2301.94     2357.08    145.53 o 
   1   6   8       40.61       42.59     10.48 o 
   2   6   8       40.14       28.45      7.74 o 
   3   6   8       15.60       25.16     11.47 o 
   4   6   8      497.64      384.95     58.66 o 
   5   6   8      447.86      461.78     59.62 o 
   6   6   8       16.42       77.84     53.14 o 
   7   6   8       47.77       45.70    133.40 o 
   8   6   8       11.89       28.89     19.20 o 
   9   6   8       16.23       -4.51     52.93 o 
  10   6   8      847.01      715.21    108.62 o 
   1   7   8        5.17       18.41     13.50 o 
   2   7   8        2.04      -10.70     13.34 o 
   3   7   8       89.20       63.26     22.03 o 
   4   7   8      625.73      618.44     60.15 o 
   5   7   8       16.34       21.09     18.93 o 
   6   7   8     1383.06     1418.78     96.11 o 
   1   1   9       25.93       34.88     11.80 o 
   2   1   9     5736.30     5970.13    130.71 o 
   3   1   9     4127.74     4435.19    101.06 o 
   4   1   9     1979.95     2224.46     40.27 o 
   5   1   9      326.86      401.32     55.72 o 
   6   1   9     3865.55     3880.15    102.61 o 
   7   1   9     2919.96     3140.31    124.39 o 
   8   1   9     3726.59     3446.39    186.11 o 
   9   1   9      737.74      683.22    111.23 o 
  10   1   9      762.47      812.29    130.82 o 
  11   1   9        9.81        5.56     28.59 o 
  12   1   9      587.16      537.03     68.50 o 
  13   1   9        5.22       41.50     88.99 o 
  14   1   9      233.29      195.40     30.00 o 
  15   1   9       26.60       82.08     70.78 o 
  16   1   9     1438.98     1478.27    107.43 o 
   0   2   9     3632.13     3578.40     48.78 o 
   1   2   9      245.93      213.69     17.75 o 
   2   2   9      299.28      311.70     29.06 o 
   3   2   9     4102.40     3802.62     92.02 o 
   4   2   9    32011.29    31846.21    830.00 o 
   5   2   9    11657.06    11857.35    368.73 o 
   6   2   9    13790.73    13716.62    435.45 o 
   7   2   9       13.24       69.90     36.53 o 
   8   2   9     1286.41     1240.02     61.64 o 
   9   2   9     2591.48     2623.29    114.20 o 
  10   2   9     2993.71     3073.75    134.85 o 
  11   2   9      117.25       95.72    108.72 o 
  12   2   9        5.24        3.64     48.71 o 
  13   2   9     1456.94     1735.29    142.21 o 
  14   2   9     5329.34     5929.86    253.19 o 
  15   2   9     1196.47     1305.12     88.67 o 
   1   3   9      517.27      509.70     58.65 o 
   2   3   9     5007.10     5262.50    145.74 o 
   3   3   9     5448.89     6011.45    165.86 o 
   4   3   9     4620.26     4986.20     98.57 o 
   5   3   9       36.38       94.03     15.58 o 
   6   3   9     2415.70     2407.52     72.01 o 
   7   3   9     1229.84     1192.53     47.47 o 
   8   3   9     5049.07     4833.52    167.10 o 
   9   3   9     2140.65     1819.97     91.59 o 
  10   3   9      116.16      117.28     33.06 o 
  11   3   9       97.14      132.47     68.50 o 
  12   3   9      770.07      670.17     78.50 o 
  13   3   9      288.38      175.13     50.60 o 
  14   3   9      383.82      352.76     56.68 o 
  15   3   9      128.11      124.84    106.93 o 
   0   4   9     1159.05     1171.77     48.26 o 
   1   4   9        8.28       31.77      9.72 o 
   2   4   9      113.52      118.03     16.54 o 
   3   4   9      945.84      948.82     36.14 o 
   4   4   9      285.15      353.09     27.46 o 
   5   4   9      105.90      134.36     14.77 o 
   6   4   9      153.15      134.81     25.16 o 
   7   4   9      562.75      486.32     43.08 o 
   8   4   9      986.75     1031.79     63.29 o 
   9   4   9       40.36       85.41    106.47 o 
  10   4   9      889.75      949.21     80.01 o 
  11   4   9       61.72       64.47     41.10 o 
  12   4   9      139.77       79.11     85.79 o 
  13   4   9      692.76      613.20     85.73 o 
  14   4   9      150.52      102.11     55.88 o 
   1   5   9      247.19      224.97     31.38 o 
   2   5   9      378.79      426.47     33.16 o 
   3   5   9      117.92      122.17     19.76 o 
   4   5   9      257.29      226.57     20.80 o 
   5   5   9       51.49       43.51     21.12 o 
   6   5   9     1604.51     1562.41     87.48 o 
   7   5   9      321.43      274.78     89.63 o 
   8   5   9      331.26      326.62     51.83 o 
   9   5   9       56.80       33.68     39.37 o 
  10   5   9       11.04       20.13     43.89 o 
  11   5   9      261.44      227.78     81.88 o 
  12   5   9      148.35      124.30     40.45 o 
   0   6   9     1144.21     1292.80     55.98 o 
   1   6   9      751.01      759.48     33.54 o 
   2   6   9      392.74      333.01     47.61 o 
   3   6   9      507.11      496.07     37.83 o 
   4   6   9     2729.40     2767.06    166.61 o 
   5   6   9      791.15      753.72     55.29 o 
   6   6   9     3207.57     2860.48    309.90 o 
   7   6   9      635.96      535.92     96.37 o 
   8   6   9      187.75      154.73     63.55 o 
   9   6   9      315.26      324.11     77.04 o 
  10   6   9      707.30      895.84    139.43 o 
   1   7   9      904.55      995.41     46.21 o 
   2   7   9     1388.31     1475.08     56.01 o 
   3   7   9       51.83       19.50     18.38 o 
   4   7   9      565.01      457.50    106.04 o 
   5   7   9       28.19       35.16     14.31 o 
   6   7   9      911.37      800.10     77.15 o 
   0   0  10     1192.92      862.66    183.42 o 
   1   0  10     4467.83     5227.06     96.54 o 
   2   0  10    10114.69     8799.46    357.22 o 
   3   0  10    17808.20    18761.24    255.54 o 
   4   0  10     4156.37     4507.71    159.81 o 
   5   0  10     8097.27     8734.67    558.68 o 
   6   0  10    15790.21    16354.26    951.34 o 
   7   0  10       13.24       40.57     18.49 o 
   8   0  10      595.30      694.77     45.02 o 
   9   0  10     8396.88     9215.67    372.61 o 
  10   0  10      391.56      491.48    217.14 o 
  11   0  10       44.02       54.07     85.44 o 
  12   0  10     2534.11     2492.32    195.29 o 
  13   0  10     2282.10     2042.14    171.78 o 
  14   0  10     2051.81     1813.34    149.14 o 
  15   0  10     2582.92     2747.53    244.11 o 
  16   0  10     1500.92     1391.30    126.85 o 
   1   1  10       36.64       26.27     19.25 o 
   2   1  10    16860.55    17631.52    320.50 o 
   3   1  10     1925.27     2039.14     29.03 o 
   4   1  10     1399.98     1152.93     85.22 o 
   5   1  10     1214.41     1479.51     42.46 o 
   6   1  10     7287.68     7583.07    256.86 o 
   7   1  10      743.45      744.80     58.77 o 
   8   1  10     8808.46     9038.71    314.67 o 
   9   1  10     2034.28     1950.45     80.09 o 
  10   1  10     4678.00     4384.98    116.01 o 
  11   1  10      877.58      828.70    100.37 o 
  12   1  10     1725.51     2043.73    114.01 o 
  13   1  10      454.46      424.49     61.02 o 
  14   1  10      746.95      860.67     78.84 o 
  15   1  10       98.95       98.87     88.96 o 
  16   1  10     1817.43     1917.08    162.10 o 
   0   2  10       12.02       22.92     14.80 o 
   1   2  10       20.87       -7.43     19.15 o 
   2   2  10      102.32       92.17     16.93 o 
   3   2  10      595.03      827.22    108.89 o 
   4   2  10      132.90      209.58     33.48 o 
   5   2  10     2538.08     2882.32     93.99 o 
   6   2  10      279.08      385.77     35.90 o 
   7   2  10      172.93      176.58     82.12 o 
   8   2  10       68.62       37.99     34.76 o 
   9   2  10     3712.66     4202.85    175.74 o 
  10   2  10       55.32       93.62    162.37 o 
  11   2  10     1491.52     1521.34    217.60 o 
  12   2  10      814.16      726.77    134.81 o 
  13   2  10      193.85      136.24     89.33 o 
  14   2  10       89.96       34.30     82.00 o 
  15   2  10      384.88      292.51     68.13 o 
   1   3  10     4682.56     5307.42    146.98 o 
   2   3  10      238.39      159.93     15.34 o 
   3   3  10      504.75      410.66     29.96 o 
   4   3  10     5069.01     5511.97    105.79 o 
   5   3  10     1948.25     2104.72     65.87 o 
   6   3  10     4011.66     4126.82    121.81 o 
   7   3  10      243.46      189.99     22.88 o 
   8   3  10       80.77      118.18     28.57 o 
   9   3  10      344.50      223.34    142.84 o 
  10   3  10      328.13      209.28     75.15 o 
  11   3  10     1794.71     1867.25     66.78 o 
  12   3  10     1602.90     1593.14    144.14 o 
  13   3  10      281.66      229.61     34.33 o 
  14   3  10      224.16      162.63     93.86 o 
   0   4  10     6557.26     6706.61    223.42 o 
   1   4  10      817.12      845.82     51.75 o 
   2   4  10      908.18      999.97     32.83 o 
   3   4  10      499.21      486.42     32.05 o 
   4   4  10     5350.48     5645.33    158.03 o 
   5   4  10     2503.84     2449.65     51.04 o 
   6   4  10     3848.38     3989.30    135.34 o 
   7   4  10      418.26      396.92     38.53 o 
   8   4  10       91.35       76.30     13.13 o 
   9   4  10       16.78       65.27     65.99 o 
  10   4  10     2276.94     2365.46    174.24 o 
  11   4  10     1524.84     1569.62    101.45 o 
  12   4  10        0.81       24.56     47.40 o 
  13   4  10      346.79      384.28     74.18 o 
   1   5  10      625.98      722.20     43.82 o 
   2   5  10     3234.49     3157.43    117.38 o 
   3   5  10     1135.33     1082.38     55.55 o 
   4   5  10     1190.73     1203.70     51.75 o 
   5   5  10       63.51       91.72     17.47 o 
   6   5  10     3836.91     4109.01    202.67 o 
   7   5  10     1848.73     1807.36     66.76 o 
   8   5  10      833.83      928.09     67.43 o 
   9   5  10      287.62      244.07     32.82 o 
  10   5  10       23.82       31.56     46.27 o 
  11   5  10      761.04      879.91    176.78 o 
  12   5  10     3499.12     4154.30    184.24 o 
   0   6  10     2120.22     1926.42     76.39 o 
   1   6  10        8.71       31.10     14.87 o 
   2   6  10        0.41       20.04     13.39 o 
   3   6  10       86.63       64.15     11.57 o 
   4   6  10       99.90      126.22     16.99 o 
   5   6  10     1112.79     1098.66     59.28 o 
   6   6  10      102.97       87.33     21.44 o 
   7   6  10       16.00       46.95    150.20 o 
   8   6  10      199.83      211.68     58.67 o 
   9   6  10        3.76       42.69     49.86 o 
   1   7  10       14.24       12.76     16.30 o 
   2   7  10       65.54       55.69     21.59 o 
   3   7  10      144.18      101.00     17.14 o 
   4   7  10       89.29       35.65     14.23 o 
   5   7  10        0.10       41.03     22.78 o 
   1   1  11     1498.11     1436.05     28.07 o 
   2   1  11     2702.03     2737.24     76.15 o 
   3   1  11     4221.13     4060.72    109.90 o 
   4   1  11     3200.13     3200.88     84.32 o 
   5   1  11        1.37       34.33     13.23 o 
   6   1  11     3183.77     3417.38    118.71 o 
   7   1  11     3908.08     4162.65    108.30 o 
   8   1  11     1570.79     1654.00     62.69 o 
   9   1  11        1.52       10.44     45.85 o 
  10   1  11       58.06       35.52    129.33 o 
  11   1  11     2810.00     2794.38    184.12 o 
  12   1  11     1082.60     1217.74    133.12 o 
  13   1  11      430.59      436.16     59.70 o 
  14   1  11      301.71      273.54     58.27 o 
  15   1  11        2.51       33.25     71.30 o 
   0   2  11     8182.51     8157.42    278.83 o 
   1   2  11     3177.91     2832.50     66.20 o 
   2   2  11     3013.92     3449.57     88.01 o 
   3   2  11      416.27      461.51     35.90 o 
   4   2  11    10332.20    10564.26    329.23 o 
   5   2  11     1203.73     1222.65     32.57 o 
   6   2  11     8241.84     8320.88    179.76 o 
   7   2  11      731.38      845.34    140.58 o 
   8   2  11     1199.40     1169.02     57.49 o 
   9   2  11      905.89      801.36     87.72 o 
  10   2  11     3293.43     3257.66    217.47 o 
  11   2  11      749.92      813.44     76.49 o 
  12   2  11      441.04      452.75     93.97 o 
  13   2  11       31.64       24.14     55.25 o 
  14   2  11     1889.98     2254.23    108.58 o 
  15   2  11      355.03      221.28     41.61 o 
   1   3  11     5252.85     5604.54    108.07 o 
   2   3  11     3789.55     4038.36     79.41 o 
   3   3  11     4583.46     4465.39     87.36 o 
   4   3  11     1589.05     1766.47     49.11 o 
   5   3  11     1149.61     1163.54     51.69 o 
   6   3  11     3501.75     3548.90    112.76 o 
   7   3  11     4558.44     4659.40     95.41 o 
   8   3  11     1602.89     1579.06     99.53 o 
   9   3  11      313.12      295.43    131.62 o 
  10   3  11      131.55      133.70    137.40 o 
  11   3  11     1966.44     2146.16    168.15 o 
  12   3  11     2294.74     2422.47    125.66 o 
  13   3  11      799.24      844.58     78.85 o 
  14   3  11      204.33      172.10    109.85 o 
   0   4  11     1787.36     1776.64     71.66 o 
   1   4  11      513.15      567.11     27.65 o 
   2   4  11      519.95      489.90     26.26 o 
   3   4  11      342.27      421.84     33.99 o 
   4   4  11      126.23      161.55     22.17 o 
   5   4  11      126.86      126.31     20.04 o 
   6   4  11      145.14      134.01     23.15 o 
   7   4  11      297.50      306.09     29.07 o 
   8   4  11       34.91       42.29     14.75 o 
   9   4  11      881.12      910.28    141.65 o 
  10   4  11      553.54      587.95    215.19 o 
  11   4  11      111.28       95.35    109.95 o 
  12   4  11      149.53      169.80     35.25 o 
  13   4  11        1.22       19.02     75.69 o 
   1   5  11       10.38       23.17     10.14 o 
   2   5  11      426.07      437.46     41.56 o 
   3   5  11       16.59       39.80     10.67 o 
   4   5  11      700.38      731.66     56.30 o 
   5   5  11       70.73       91.02     16.64 o 
   6   5  11       57.76       67.08     16.56 o 
   7   5  11       68.50       65.93     13.34 o 
   8   5  11      745.76      701.42     75.69 o 
   9   5  11       43.00       42.32     36.76 o 
  10   5  11       51.97       44.17     59.15 o 
  11   5  11      181.62      151.67     84.54 o 
   0   6  11     2296.42     2468.31    195.35 o 
   1   6  11     2362.71     2466.26    130.20 o 
   2   6  11       41.26       67.57     10.63 o 
   3   6  11      864.38      768.88     49.29 o 
   4   6  11     1838.89     1839.67     84.39 o 
   5   6  11      832.44      758.48     71.56 o 
   6   6  11     1109.07     1234.45     58.21 o 
   7   6  11      292.55      323.17    207.50 o 
   8   6  11      948.10     1102.49    351.23 o 
   9   6  11      527.00      411.33     68.90 o 
   1   7  11      129.31      103.10     20.69 o 
   2   7  11     1331.48     1367.49    205.30 o 
   3   7  11      135.63      134.39     30.62 o 
   4   7  11      362.94      297.93     45.24 o 
   0   0  12    13434.31    13423.04    810.41 o 
   1   0  12     9808.82    10077.65    429.51 o 
   2   0  12       10.95       56.99     27.26 o 
   3   0  12     2448.35     2182.65     83.74 o 
   4   0  12     8608.89     9069.50    316.82 o 
   5   0  12     9969.85     9291.10    444.04 o 
   6   0  12     4053.72     4573.42    201.58 o 
   7   0  12      110.17      140.90     55.85 o 
   8   0  12      218.31      125.86     30.18 o 
   9   0  12     2509.45     2592.29    100.83 o 
  10   0  12     7138.18     8841.42    870.30 o 
  11   0  12     3877.65     4848.79    365.44 o 
  12   0  12      136.87      103.83     52.49 o 
  13   0  12     1898.97     2032.25    183.88 o 
  14   0  12     1036.38     1275.93    394.00 o 
  15   0  12     1134.88     1038.20    240.47 o 
   1   1  12      465.16      551.30     90.09 o 
   2   1  12     7306.68     7425.39    199.80 o 
   3   1  12     2034.88     1809.81     53.35 o 
   4   1  12     1070.43     1128.03     50.93 o 
   5   1  12       24.99       54.93     13.81 o 
   6   1  12     1750.08     1755.62     47.31 o 
   7   1  12      771.36      870.52     79.91 o 
   8   1  12     3529.15     4044.93    139.91 o 
   9   1  12      711.86      802.97     56.34 o 
  10   1  12      111.40      172.27     46.42 o 
  11   1  12      425.80      387.68     46.73 o 
  12   1  12     1526.50     1444.11    106.37 o 
  13   1  12      133.70      123.59     21.55 o 
  14   1  12      134.50       66.91     28.10 o 
  15   1  12       16.80       32.59     35.17 o 
   0   2  12     1746.95     1636.15     86.58 o 
   1   2  12      147.15      127.51     25.79 o 
   2   2  12       33.29       95.09     21.34 o 
   3   2  12      743.46      694.30     39.97 o 
   4   2  12      192.67      196.21     20.14 o 
   5   2  12     5252.93     5269.91    122.80 o 
   6   2  12       12.83       38.38     20.29 o 
   7   2  12      422.62      397.51     41.29 o 
   8   2  12      133.56      156.57     80.38 o 
   9   2  12        8.61      -34.90    116.08 o 
  10   2  12      919.30     1012.07     90.85 o 
  11   2  12        2.83       44.40     61.24 o 
  12   2  12       56.17       70.94     82.32 o 
  13   2  12       80.43       93.33     91.79 o 
  14   2  12      216.53      144.58     96.05 o 
  15   2  12       86.90       90.23     90.59 o 
   1   3  12     3823.20     3615.09     73.38 o 
   2   3  12     1175.79     1259.94     33.07 o 
   3   3  12      132.60      144.88     18.14 o 
   4   3  12     1710.60     1806.92     50.21 o 
   5   3  12       87.58       91.91     13.70 o 
   6   3  12     1063.60     1063.53     51.95 o 
   7   3  12        5.45       11.71     33.29 o 
   8   3  12      704.47      608.16     59.29 o 
   9   3  12      704.30      680.32     79.52 o 
  10   3  12      644.23      679.74    107.54 o 
  11   3  12      503.99      489.41     60.61 o 
  12   3  12      125.30      113.14     55.00 o 
  13   3  12      766.68      581.61     81.91 o 
  14   3  12      279.03      179.28     52.61 o 
   0   4  12     1852.36     2064.34     83.45 o 
   1   4  12     3943.93     3867.25     64.25 o 
   2   4  12      730.14      702.46     25.78 o 
   3   4  12     2462.50     2378.25     45.28 o 
   4   4  12     4901.10     5112.53    162.06 o 
   5   4  12      713.90      692.04     41.25 o 
   6   4  12     2385.07     2448.76    101.34 o 
   7   4  12     1042.21     1079.32     76.48 o 
   8   4  12     3047.59     3208.42    160.04 o 
   9   4  12     2688.13     2988.04    218.01 o 
  10   4  12     1216.01     1225.73    202.35 o 
  11   4  12      490.21      483.84    155.42 o 
  12   4  12      253.34      198.28    169.04 o 
  13   4  12      302.85      258.89     84.94 o 
   1   5  12      329.16      290.55     23.89 o 
   2   5  12     1783.26     1841.64    104.33 o 
   3   5  12      711.45      675.49     59.17 o 
   4   5  12     2564.91     2814.10    126.72 o 
   5   5  12        2.23       28.11     14.84 o 
   6   5  12      666.71      570.12     63.39 o 
   7   5  12     1339.74     1340.88     84.82 o 
   8   5  12     1293.72     1093.44     93.53 o 
   9   5  12      202.61      170.55     25.94 o 
  10   5  12        8.71       30.44     31.04 o 
  11   5  12      343.49      287.00     49.82 o 
   0   6  12      650.09      655.79     52.51 o 
   1   6  12      230.28      170.77     17.75 o 
   2   6  12      230.95      244.68     27.12 o 
   3   6  12      358.00      322.29     34.02 o 
   4   6  12      114.56       61.15     14.71 o 
   5   6  12      757.15      772.46     59.51 o 
   6   6  12       57.87       42.54     16.50 o 
   7   6  12      470.97      395.83     84.70 o 
   8   6  12      759.96      835.45    173.75 o 
   1   7  12       65.18       57.29     14.43 o 
   2   7  12       74.73       88.23     20.37 o 
   3   7  12      155.98      200.61     29.92 o 
   1   1  13     2154.04     2051.13     69.62 o 
   2   1  13     2378.42     2273.85     93.20 o 
   3   1  13     2491.51     2507.48     96.35 o 
   4   1  13     3557.37     3636.63     88.28 o 
   5   1  13        0.19       13.63     12.13 o 
   6   1  13     1722.18     1852.19     62.36 o 
   7   1  13     2547.84     2454.94     91.14 o 
   8   1  13     1632.16     1709.70     50.31 o 
   9   1  13      774.64      600.46     97.80 o 
  10   1  13      502.16      460.97     58.30 o 
  11   1  13     1011.00     1007.23    154.52 o 
  12   1  13     1254.60     1303.77    111.22 o 
  13   1  13      161.35      140.12     88.26 o 
  14   1  13      553.60      301.69    124.81 o 
  15   1  13       32.45       51.84    129.13 o 
   0   2  13     9792.74    10120.60    481.07 o 
   1   2  13     2554.28     2929.28    106.16 o 
   2   2  13     4342.96     4516.87    108.33 o 
   3   2  13     1218.64     1171.16     44.01 o 
   4   2  13     1406.21     1682.18     41.69 o 
   5   2  13     1483.36     1648.90     57.06 o 
   6   2  13     2456.79     2637.84     91.17 o 
   7   2  13      476.59      563.90     53.71 o 
   8   2  13     2378.69     2527.87    112.08 o 
   9   2  13     3412.93     3410.18    156.52 o 
  10   2  13     3196.75     3396.66    354.02 o 
  11   2  13     1144.57     1093.93     64.73 o 
  12   2  13      372.44      407.32    108.87 o 
  13   2  13      368.01      410.98     75.33 o 
  14   2  13      628.87      409.50    274.50 o 
   1   3  13     3102.65     3092.20     84.65 o 
   2   3  13     4207.47     4483.25    113.71 o 
   3   3  13     4190.77     4071.39    105.37 o 
   4   3  13     1049.47     1131.25     38.70 o 
   5   3  13      113.39      119.66     20.88 o 
   6   3  13     1052.16     1059.24     35.87 o 
   7   3  13     2627.50     2569.91     95.70 o 
   8   3  13     1330.95     1333.79     88.57 o 
   9   3  13      675.14      825.44    150.51 o 
  10   3  13       33.09       45.07     72.50 o 
  11   3  13     1031.23     1084.31     77.20 o 
  12   3  13     2008.91     2187.20    102.73 o 
  13   3  13      573.06      542.65     96.64 o 
   0   4  13     2180.85     2184.57     59.60 o 
   1   4  13       14.00       18.79     11.02 o 
   2   4  13        2.21        6.12     19.13 o 
   3   4  13      109.59       63.15     15.68 o 
   4   4  13      344.15      350.10     26.80 o 
   5   4  13       56.01       36.70     10.51 o 
   6   4  13       20.58       28.71     13.01 o 
   7   4  13       97.95       72.27     22.26 o 
   8   4  13       46.03       70.11     18.79 o 
   9   4  13        2.43       -1.16     16.59 o 
  10   4  13      234.66      233.30     56.58 o 
  11   4  13       45.37       49.00    235.16 o 
  12   4  13       43.34       64.04    248.49 o 
   1   5  13      241.67      191.21     22.05 o 
   2   5  13      805.25      710.03     52.10 o 
   3   5  13        1.79       13.08     18.11 o 
   4   5  13      372.76      331.31     54.90 o 
   5   5  13       55.25       44.03     18.21 o 
   6   5  13      528.03      430.76     60.85 o 
   7   5  13        1.96       -8.92     14.04 o 
   8   5  13      490.28      359.39     47.28 o 
   9   5  13      309.37      230.93    111.85 o 
  10   5  13       82.10       95.03    100.32 o 
   0   6  13     1436.41     1463.27    135.99 o 
   1   6  13     1201.91     1174.52     79.42 o 
   2   6  13      202.15      169.59     22.99 o 
   3   6  13      533.71      475.48     58.22 o 
   4   6  13      359.30      342.10     37.44 o 
   5   6  13     1066.88     1127.08     50.34 o 
   6   6  13      171.88      141.30     27.96 o 
   7   6  13        6.31        2.98     12.36 o 
   8   6  13       10.30      -19.77    184.96 o 
   1   7  13      309.51      256.89     39.96 o 
   0   0  14    39659.07    36733.73   2061.49 o 
   1   0  14    14160.05    14160.31    823.55 o 
   2   0  14     1406.41     1406.47     96.09 o 
   3   0  14       43.65       61.70     34.89 o 
   4   0  14      481.88      444.30     61.22 o 
   5   0  14     1597.14     1746.97     92.64 o 
   6   0  14      234.63      233.14     53.07 o 
   7   0  14        1.32       56.17    261.25 o 
   8   0  14      206.16      161.86     49.20 o 
   9   0  14     4260.77     4960.32    296.42 o 
  10   0  14     7085.34     7721.95    687.14 o 
  11   0  14     2856.35     2475.22    384.00 o 
  12   0  14      697.35      479.34    498.70 o 
  13   0  14      493.41      306.59     99.17 o 
  14   0  14      533.77      369.48    112.69 o 
   1   1  14     3071.23     2786.24    105.05 o 
   2   1  14     7475.62     8003.78    295.98 o 
   3   1  14     2004.96     2223.76     56.29 o 
   4   1  14        5.32       12.91     17.12 o 
   5   1  14       22.58       34.29     24.47 o 
   6   1  14       42.34       96.88     15.32 o 
   7   1  14     2024.96     2068.03     85.37 o 
   8   1  14     1588.16     1654.54     79.51 o 
   9   1  14       46.72       55.88     19.41 o 
  10   1  14      295.03      310.46     32.13 o 
  11   1  14      892.95     1091.28     76.81 o 
  12   1  14     3792.79     3710.13    181.33 o 
  13   1  14     1407.77     1471.94     78.63 o 
  14   1  14       80.61      115.27     84.77 o 
   0   2  14      401.26      330.01     46.02 o 
   1   2  14        3.07       29.14      8.79 o 
   2   2  14       46.39       58.27     12.28 o 
   3   2  14        1.62        3.92     17.05 o 
   4   2  14       43.04       73.69     15.77 o 
   5   2  14     1400.84     1447.65     55.20 o 
   6   2  14      325.32      265.40     40.65 o 
   7   2  14       35.13       20.45     11.23 o 
   8   2  14       43.55       15.31     12.97 o 
   9   2  14       41.33       47.28     64.61 o 
  10   2  14      122.53      136.42     63.36 o 
  11   2  14        6.28       24.80     42.06 o 
  12   2  14       31.07       12.93     74.65 o 
  13   2  14       15.62       21.33     26.74 o 
  14   2  14      137.27      173.73    128.34 o 
   1   3  14     1626.51     1655.80     54.27 o 
   2   3  14     1140.33     1117.51     54.50 o 
   3   3  14     1007.79      965.55     40.22 o 
   4   3  14     1018.62     1044.93     32.68 o 
   5   3  14      132.61      132.73     20.81 o 
   6   3  14      308.08      265.10     32.08 o 
   7   3  14       68.70       76.78     55.47 o 
   8   3  14       33.05       35.37     21.78 o 
   9   3  14      648.81      644.68     68.00 o 
  10   3  14       19.25       55.16     57.98 o 
  11   3  14     2149.48     2143.19    192.63 o 
  12   3  14      351.36      373.32    176.38 o 
  13   3  14      366.68      403.51     53.86 o 
   0   4  14     3658.31     3788.67    177.07 o 
   1   4  14     4480.80     4558.91    153.67 o 
   2   4  14     2241.20     2261.28     78.42 o 
   3   4  14      301.50      324.60     25.35 o 
   4   4  14     1367.28     1375.28     53.95 o 
   5   4  14      318.11      273.41     23.32 o 
   6   4  14      760.31      697.99     54.30 o 
   7   4  14      243.95      264.95     37.36 o 
   8   4  14     1554.75     1653.25    104.77 o 
   9   4  14     1676.47     1587.62     82.01 o 
  10   4  14     1818.39     1778.99     87.81 o 
  11   4  14      872.35      742.24    151.85 o 
  12   4  14      285.25      298.53     40.44 o 
   1   5  14      623.79      638.77     42.91 o 
   2   5  14      912.37      990.28     51.85 o 
   3   5  14     1852.00     1923.03     65.48 o 
   4   5  14     2400.68     2468.78    151.17 o 
   5   5  14       99.79      128.26     19.54 o 
   6   5  14     1195.42     1142.64     73.47 o 
   7   5  14      997.86     1070.50    103.69 o 
   8   5  14      821.57      755.90     70.09 o 
   9   5  14      474.80      331.87    104.27 o 
  10   5  14      157.22      126.83     95.33 o 
   0   6  14       61.10       57.77     11.11 o 
   1   6  14      117.71       83.88     13.38 o 
   2   6  14      231.73      164.83     18.99 o 
   3   6  14      119.69      122.29     13.97 o 
   4   6  14       79.55      101.95     26.54 o 
   5   6  14      667.15      752.30     61.06 o 
   6   6  14      111.67       88.07     13.77 o 
   7   6  14       14.09       34.27      9.79 o 
   1   1  15     3024.04     2889.28    121.51 o 
   2   1  15     1175.40     1240.82     77.75 o 
   3   1  15     1492.11     1484.94     49.26 o 
   4   1  15     1684.38     1729.56     74.17 o 
   5   1  15        1.91       14.28     19.45 o 
   6   1  15      369.51      373.11     31.39 o 
   7   1  15      401.88      439.39     43.73 o 
   8   1  15     1542.63     1496.20    102.58 o 
   9   1  15      403.42      385.93     40.34 o 
  10   1  15       53.03       60.55     79.99 o 
  11   1  15     1477.57     1378.52    108.99 o 
  12   1  15      450.40      395.86     47.12 o 
  13   1  15      634.46      519.72    107.76 o 
  14   1  15      134.06       92.98    133.05 o 
   0   2  15     6295.80     6824.99    297.41 o 
   1   2  15     9087.03     9099.04    277.43 o 
   2   2  15     1281.07     1394.39     48.77 o 
   3   2  15      405.41      379.41     46.33 o 
   4   2  15     2169.71     2250.33     79.67 o 
   5   2  15      886.48      916.50     78.54 o 
   6   2  15     1368.71     1458.58     59.93 o 
   7   2  15       35.63       24.73     13.45 o 
   8   2  15     1883.01     1821.99    112.81 o 
   9   2  15     4149.56     4378.97    224.24 o 
  10   2  15     3913.40     4150.32    143.55 o 
  11   2  15     2167.75     2348.84    201.73 o 
  12   2  15       53.68       98.81     65.33 o 
  13   2  15      512.95      431.72     79.69 o 
   1   3  15     2567.49     2722.69     58.12 o 
   2   3  15     1960.43     1980.76     45.55 o 
   3   3  15     2910.68     3150.68     60.37 o 
   4   3  15      511.20      502.23     36.27 o 
   5   3  15        5.71       36.52     15.11 o 
   6   3  15      124.47      108.56     13.52 o 
   7   3  15     1647.16     1831.04    157.95 o 
   8   3  15      864.36      852.19     72.66 o 
   9   3  15      382.49      383.87     46.51 o 
  10   3  15       24.96       26.00     31.43 o 
  11   3  15     1640.23     1498.22    153.84 o 
  12   3  15     1116.08      946.27    157.06 o 
  13   3  15      458.21      410.86     83.44 o 
   0   4  15     1477.62     1554.49     86.33 o 
   1   4  15        1.66       12.08      9.33 o 
   2   4  15      107.90      115.11     12.06 o 
   3   4  15        5.84        8.59     10.64 o 
   4   4  15      685.09      635.63     54.68 o 
   5   4  15      288.97      262.79     25.91 o 
   6   4  15        3.93       17.78     24.29 o 
   7   4  15        1.77       10.89     12.92 o 
   8   4  15       17.56       13.74     13.18 o 
   9   4  15       97.69       55.56     19.91 o 
  10   4  15      173.61      186.73     38.26 o 
  11   4  15       29.57       60.02     15.47 o 
   1   5  15       33.42       25.80     15.43 o 
   2   5  15     1225.22     1241.33     72.55 o 
   3   5  15       13.30       22.21     12.02 o 
   4   5  15      299.44      321.30     34.50 o 
   5   5  15        5.53       12.94     12.48 o 
   6   5  15      181.68      197.15     22.43 o 
   7   5  15        4.94       43.03     11.94 o 
   8   5  15      467.44      382.48     43.44 o 
   9   5  15       40.19       46.04     18.77 o 
   0   6  15      934.65      863.30     86.90 o 
   1   6  15     1852.32     1918.97     70.36 o 
   2   6  15        6.73       10.09     14.83 o 
   3   6  15      232.87      175.95     26.50 o 
   4   6  15       46.49       42.85      9.21 o 
   5   6  15     1058.35     1126.35    158.87 o 
   6   6  15       45.70       40.02     16.14 o 
   0   0  16    25110.60    26057.49   2448.33 o 
   1   0  16     5174.04     5444.55    290.87 o 
   2   0  16        2.80       44.40     30.11 o 
   3   0  16      816.84      721.25    116.41 o 
   4   0  16       39.17       -7.27     38.63 o 
   5   0  16     3260.01     3712.79    237.23 o 
   6   0  16      387.88      492.33     80.67 o 
   7   0  16       63.93       52.93     58.67 o 
   8   0  16       66.54       84.39     51.94 o 
   9   0  16     4546.76     4746.83    387.91 o 
  10   0  16     3936.12     4134.90    194.58 o 
  11   0  16     1616.63     1830.59    172.53 o 
  12   0  16      453.26      349.98     75.83 o 
  13   0  16      668.10      696.07    279.50 o 
  14   0  16       22.80       67.09     93.00 o 
   1   1  16      490.90      583.17     72.75 o 
   2   1  16     3155.80     3188.58    110.66 o 
   3   1  16     4734.50     4615.50    144.10 o 
   4   1  16       18.06       14.23     12.42 o 
   5   1  16      150.42       91.40     20.56 o 
   6   1  16      932.29      971.57     41.31 o 
   7   1  16     1016.33     1077.71     68.38 o 
   8   1  16      780.48     1064.81     95.80 o 
   9   1  16      881.31      860.33     99.69 o 
  10   1  16       52.48       47.73     78.00 o 
  11   1  16     1073.40      994.84    116.47 o 
  12   1  16     3163.68     3280.19    276.98 o 
  13   1  16     1248.03     1012.40    180.48 o 
   0   2  16     1312.28     1494.26     97.92 o 
   1   2  16      896.07      816.37     78.68 o 
   2   2  16       96.33      112.17     22.86 o 
   3   2  16       82.45       85.20     16.23 o 
   4   2  16       51.30       44.38     28.89 o 
   5   2  16       71.48       85.19     18.51 o 
   6   2  16      496.74      476.98     42.85 o 
   7   2  16       16.82       39.03      8.56 o 
   8   2  16       52.97       49.37     13.26 o 
   9   2  16       34.97       61.63     38.66 o 
  10   2  16        8.61       46.57     26.29 o 
  11   2  16      186.17      251.32    172.78 o 
  12   2  16        9.15       12.57     55.14 o 
  13   2  16       44.44       27.95     16.66 o 
   1   3  16     2356.59     2205.25     78.40 o 
   2   3  16     2536.70     2417.49     84.51 o 
   3   3  16      745.72      734.58     38.86 o 
   4   3  16       73.30       71.84     13.42 o 
   5   3  16      262.45      221.98     19.49 o 
   6   3  16        2.63       23.79     17.34 o 
   7   3  16     2088.92     2199.51    108.18 o 
   8   3  16      783.60      702.25     76.74 o 
   9   3  16      212.41      241.28     57.10 o 
  10   3  16        2.64       63.48    154.11 o 
  11   3  16      417.40      251.18    161.69 o 
  12   3  16      289.24      214.76     64.40 o 
   0   4  16     1044.34      913.63     95.90 o 
   1   4  16     1114.76     1125.93     69.14 o 
   2   4  16     1229.36     1396.17     76.98 o 
   3   4  16      199.60      215.15     24.77 o 
   4   4  16      623.82      704.95     51.27 o 
   5   4  16      560.62      586.76     50.97 o 
   6   4  16      182.71      147.19     20.52 o 
   7   4  16        1.52       28.94      9.73 o 
   8   4  16      362.99      306.77     39.14 o 
   9   4  16     1850.52     1940.69     85.19 o 
  10   4  16     1224.30     1125.72    174.15 o 
  11   4  16      773.14      666.09    177.96 o 
   1   5  16     2916.36     3002.45    181.19 o 
   2   5  16     1078.27     1102.74     55.82 o 
   3   5  16     2016.36     2179.20     92.66 o 
   4   5  16      645.23      559.41     64.37 o 
   5   5  16       66.16       78.61     21.46 o 
   6   5  16      493.27      503.26     52.82 o 
   7   5  16     1734.84     1767.74     67.47 o 
   8   5  16     1100.71     1062.44    166.28 o 
   0   6  16      144.91      110.42     47.93 o 
   1   6  16       89.64       97.56     17.77 o 
   2   6  16      410.14      333.01     61.51 o 
   3   6  16       12.28       40.86     10.03 o 
   4   6  16      245.19      205.50     27.91 o 
   5   6  16       97.70       65.47     14.52 o 
   1   1  17     2320.26     2322.90    106.62 o 
   2   1  17      399.07      394.51     37.40 o 
   3   1  17      888.00      900.33     47.85 o 
   4   1  17       66.40       53.94     24.63 o 
   5   1  17      167.67      186.43     34.21 o 
   6   1  17       14.22       29.68      8.87 o 
   7   1  17      685.62      683.66     56.78 o 
   8   1  17      286.52      344.11     38.85 o 
   9   1  17      376.49      404.59     52.61 o 
  10   1  17      132.66      147.02     37.96 o 
  11   1  17     1051.73     1041.54    138.48 o 
  12   1  17      778.80      920.95    136.52 o 
  13   1  17     1108.53     1189.75     74.86 o 
   0   2  17    15805.34    16541.85    536.51 o 
   1   2  17     8960.08     9517.86    180.78 o 
   2   2  17     1645.31     1847.22     55.86 o 
   3   2  17      681.87      743.34     45.96 o 
   4   2  17     1239.76     1181.04     56.67 o 
   5   2  17     1745.60     1770.34     83.93 o 
   6   2  17     1192.53     1127.45     86.55 o 
   7   2  17      284.67      251.88     36.72 o 
   8   2  17      701.64      694.21     46.47 o 
   9   2  17     2406.24     2541.64    200.79 o 
  10   2  17     3557.67     3830.93    248.94 o 
  11   2  17     1598.26     1539.77     69.68 o 
  12   2  17       14.56       52.15     81.39 o 
   1   3  17      831.62      800.94     46.17 o 
   2   3  17      121.04      141.35     13.41 o 
   3   3  17      905.05      881.82     44.00 o 
   4   3  17        6.07       22.63     14.61 o 
   5   3  17        1.53       41.93     15.30 o 
   6   3  17        6.53       15.84     12.07 o 
   7   3  17     1862.37     1962.50     63.44 o 
   8   3  17      272.28      343.45    150.66 o 
   9   3  17       52.96       39.53     21.01 o 
  10   3  17        0.02       13.39     61.39 o 
  11   3  17     1645.94     1699.79    253.43 o 
   0   4  17      965.97      848.59     99.80 o 
   1   4  17     1231.79     1232.07     72.26 o 
   2   4  17        3.98       37.36     29.52 o 
   3   4  17        9.34       16.68     19.35 o 
   4   4  17     1140.91     1142.17     46.34 o 
   5   4  17      725.53      587.73     54.66 o 
   6   4  17      652.67      556.24     54.66 o 
   7   4  17       77.74       74.70     17.34 o 
   8   4  17       26.03       48.44     12.65 o 
   9   4  17      561.16      445.31     77.74 o 
  10   4  17       53.98       66.47     15.23 o 
   1   5  17      450.73      380.08     48.32 o 
   2   5  17     1094.80     1055.46     95.16 o 
   3   5  17     1124.53     1084.79     81.63 o 
   4   5  17      153.53      118.95     19.52 o 
   5   5  17       27.57       43.12     12.67 o 
   6   5  17       95.73       84.94     23.72 o 
   7   5  17      160.77      112.70     22.77 o 
   8   5  17      180.96      136.58     36.22 o 
   0   6  17      636.71      600.59    137.08 o 
   1   6  17      237.61      221.11     24.50 o 
   2   6  17      133.45       96.37     18.28 o 
   3   6  17       15.80        0.49     15.42 o 
   0   0  18      607.66      621.18    114.92 o 
   1   0  18    16187.61    16986.48    772.39 o 
   2   0  18      727.92      852.66     49.19 o 
   3   0  18      352.43      455.87     70.96 o 
   4   0  18      537.02      655.29     87.49 o 
   5   0  18     6674.68     6666.17    444.91 o 
   6   0  18      106.80       33.59     21.26 o 
   7   0  18      581.78      407.98     89.65 o 
   8   0  18      113.85      140.62     27.86 o 
   9   0  18     5487.37     5895.57    503.58 o 
  10   0  18     1131.31     1085.22    102.69 o 
  11   0  18     1153.99      941.24    163.14 o 
  12   0  18      573.71      724.04    318.81 o 
  13   0  18      386.42      508.92    188.67 o 
   1   1  18      217.32      258.12     45.13 o 
   2   1  18     7190.94     7301.53    153.80 o 
   3   1  18      134.02      128.46     23.78 o 
   4   1  18      595.50      588.43     45.50 o 
   5   1  18       27.45       46.75     15.65 o 
   6   1  18      714.18      698.66     73.30 o 
   7   1  18      347.85      503.77     49.57 o 
   8   1  18     1939.92     2099.04     84.41 o 
   9   1  18      101.30      123.60     20.79 o 
  10   1  18       60.04       91.73     17.94 o 
  11   1  18     1470.67     1596.52    133.82 o 
  12   1  18      736.30      428.55    104.51 o 
   0   2  18     5300.12     5448.05    294.72 o 
   1   2  18     2002.14     2115.26     85.21 o 
   2   2  18      678.63      697.94     49.45 o 
   3   2  18      754.88      790.46     49.54 o 
   4   2  18       88.24       99.21     13.54 o 
   5   2  18       94.55       79.82     18.36 o 
   6   2  18      310.21      230.13     24.12 o 
   7   2  18      207.91      195.80     36.82 o 
   8   2  18      215.72      132.76     19.52 o 
   9   2  18       88.88       56.48     17.81 o 
  10   2  18      134.71       73.53     96.82 o 
  11   2  18      203.58      198.82     34.03 o 
  12   2  18      392.79      450.85     89.14 o 
   1   3  18      176.61      210.91     25.15 o 
   2   3  18       70.43       83.46     10.07 o 
   3   3  18     1928.20     1915.44     99.28 o 
   4   3  18       12.20       20.62     17.96 o 
   5   3  18      119.79      110.76     17.68 o 
   6   3  18       99.93       67.56     13.06 o 
   7   3  18     1579.36     1518.37     99.27 o 
   8   3  18      149.33      166.49     25.19 o 
   9   3  18        1.52       17.25     27.34 o 
  10   3  18       44.03       88.58     28.18 o 
  11   3  18      271.94      218.94     30.93 o 
   0   4  18     6294.01     6691.35    289.78 o 
   1   4  18     2233.76     2393.66     78.32 o 
   2   4  18      452.86      433.97     45.75 o 
   3   4  18        8.11        5.36     14.56 o 
   4   4  18       99.59      102.16     14.73 o 
   5   4  18     2110.22     2236.79    106.58 o 
   6   4  18      826.98      781.64     75.07 o 
   7   4  18        9.59       47.49     11.94 o 
   8   4  18      240.81      193.29     29.83 o 
   9   4  18     1416.35     1588.19     69.71 o 
   1   5  18      695.44      698.97     52.85 o 
   2   5  18      519.54      466.35     49.25 o 
   3   5  18     1256.93     1221.36     52.07 o 
   4   5  18      382.21      387.34     45.99 o 
   5   5  18       16.34       12.52     14.10 o 
   6   5  18      192.94      152.72     22.32 o 
   7   5  18      774.31      873.38     85.54 o 
   1   1  19     1691.00     1729.50     89.03 o 
   2   1  19     2067.09     1852.32     84.50 o 
   3   1  19     2523.90     2551.75    123.03 o 
   4   1  19       19.51       -7.83     13.96 o 
   5   1  19      104.95       70.48     12.75 o 
   6   1  19       42.03       72.30     17.28 o 
   7   1  19     1280.12     1242.35     62.67 o 
   8   1  19      892.39      824.94     87.24 o 
   9   1  19      507.85      530.45     52.92 o 
  10   1  19       62.98       75.61     12.62 o 
  11   1  19      322.98      285.21     72.19 o 
  12   1  19      250.89      169.56    114.76 o 
   0   2  19      867.80      704.85     65.80 o 
   1   2  19     1233.93     1150.37     55.41 o 
   2   2  19      354.69      336.93     33.08 o 
   3   2  19      639.79      656.47     55.26 o 
   4   2  19      401.50      403.03     36.73 o 
   5   2  19     2434.07     2736.08    139.61 o 
   6   2  19      215.04      265.07     46.91 o 
   7   2  19       55.31       42.98     27.23 o 
   8   2  19        1.05       17.84     23.38 o 
   9   2  19     1018.26     1131.01    171.51 o 
  10   2  19     1107.38     1050.51    110.12 o 
  11   2  19     1021.10     1123.20    165.69 o 
   1   3  19     1221.79     1298.82     67.90 o 
   2   3  19     1922.65     1861.81     81.72 o 
   3   3  19     3997.76     4134.70    112.78 o 
   4   3  19      455.30      478.92     38.16 o 
   5   3  19       15.81       14.11     12.26 o 
   6   3  19      140.49       67.09     18.08 o 
   7   3  19     2492.67     2672.79    210.09 o 
   8   3  19     1138.60     1172.64     67.17 o 
   9   3  19      262.93      267.59     70.92 o 
  10   3  19       20.18       42.34     41.40 o 
   0   4  19      288.83      200.12     33.32 o 
   1   4  19       90.55       38.13     23.72 o 
   2   4  19       81.73       79.60     14.91 o 
   3   4  19      217.06      187.49     26.68 o 
   4   4  19        0.30       21.66      9.66 o 
   5   4  19      106.84       88.48     14.90 o 
   6   4  19       64.57       54.95     13.92 o 
   7   4  19        9.12       39.62     15.31 o 
   8   4  19       83.21       70.87     15.56 o 
   1   5  19       92.78       54.34     16.67 o 
   2   5  19       51.57       29.17     12.93 o 
   3   5  19      110.20       52.25     15.94 o 
   4   5  19       29.49       30.34     10.67 o 
   5   5  19       20.00       27.24     12.03 o 
   0   0  20     1583.36     1672.96    179.90 o 
   1   0  20      367.27      346.31     62.30 o 
   2   0  20       15.08       68.78     25.68 o 
   3   0  20      393.16      419.32     88.97 o 
   4   0  20      200.91      215.15     50.79 o 
   5   0  20     3389.83     3762.34    319.88 o 
   6   0  20     1176.90     1169.52    164.17 o 
   7   0  20      516.63      518.98     81.97 o 
   8   0  20      128.25      115.64     29.68 o 
   9   0  20     1072.87     1086.97    148.11 o 
  10   0  20      443.09      401.47     58.50 o 
  11   0  20      664.42      635.43    157.87 o 
   1   1  20     4921.82     5061.01    234.26 o 
   2   1  20      364.61      306.75     29.17 o 
   3   1  20     1799.62     1876.65    129.56 o 
   4   1  20      727.13      794.02     76.33 o 
   5   1  20        4.60       24.28     14.52 o 
   6   1  20      622.34      658.14     57.94 o 
   7   1  20     3922.93     3994.76    269.08 o 
   8   1  20      222.14      172.79     19.93 o 
   9   1  20      364.83      340.74     41.17 o 
  10   1  20        4.14       23.60     17.22 o 
  11   1  20     1166.38     1190.48    100.00 o 
   0   2  20       93.14       72.50     17.51 o 
   1   2  20       18.01       -0.81     11.50 o 
   2   2  20      196.52      217.29     23.09 o 
   3   2  20       11.36       11.80     16.35 o 
   4   2  20        5.39      -13.27     15.53 o 
   5   2  20      286.29      186.24     36.25 o 
   6   2  20        8.19       18.02     31.09 o 
   7   2  20       40.83       57.35     23.14 o 
   8   2  20        3.18       39.28     10.74 o 
   9   2  20        0.73       10.56     16.47 o 
  10   2  20       99.41      163.87    197.36 o 
   1   3  20      604.24      547.72     36.94 o 
   2   3  20       54.19       61.14     15.11 o 
   3   3  20     1615.53     1615.53     87.71 o 
   4   3  20      233.33      222.90     20.67 o 
   5   3  20       44.36       54.69     11.54 o 
   6   3  20      246.72      222.86     26.16 o 
   7   3  20      767.57      761.72     62.41 o 
   8   3  20      286.51      238.37     53.06 o 
   9   3  20       54.24       40.32     71.59 o 
   0   4  20     2453.46     2610.81    286.10 o 
   1   4  20      917.53      916.77     80.00 o 
   2   4  20      125.92      158.93     22.46 o 
   3   4  20      327.18      303.31     35.94 o 
   4   4  20     1056.23     1032.88     59.14 o 
   5   4  20     3066.56     3310.13    120.79 o 
   6   4  20      437.76      396.32     66.15 o 
   7   4  20        7.65        0.39     14.06 o 
   1   5  20      104.67       86.36     21.55 o 
   2   5  20      154.46      101.28     16.74 o 
   3   5  20     2650.42     2949.60    138.46 o 
   4   5  20      216.23      224.01     26.19 o 
   1   1  21      140.43      145.19     20.49 o 
   2   1  21      575.44      482.91     52.63 o 
   3   1  21     1108.68     1078.16     77.87 o 
   4   1  21       17.14       39.66     25.74 o 
   5   1  21       24.58       61.91     18.04 o 
   6   1  21        7.90       56.10     23.98 o 
   7   1  21      971.93      834.30     74.52 o 
   8   1  21      146.79      140.68     25.39 o 
   9   1  21       79.23       61.77     23.47 o 
  10   1  21       84.78       56.53     24.33 o 
   0   2  21     1493.82     1553.77     83.75 o 
   1   2  21     2606.96     2976.45     94.08 o 
   2   2  21       19.54       43.91     17.23 o 
   3   2  21      571.84      667.84     40.70 o 
   4   2  21     1032.78     1045.08     78.47 o 
   5   2  21     5652.71     6338.26     95.06 o 
   6   2  21      279.31      266.84     41.59 o 
   7   2  21      107.17      100.53     25.14 o 
   8   2  21       24.06       49.11     19.21 o 
   9   2  21     1254.11     1507.30    226.17 o 
  10   2  21      463.68      698.29    867.03 o 
   1   3  21      158.59      143.56     16.93 o 
   2   3  21       24.92       27.13     17.50 o 
   3   3  21     1402.54     1391.45     57.07 o 
   4   3  21       63.23       62.93     12.39 o 
   5   3  21       17.19       33.26     15.75 o 
   6   3  21        4.16      -11.20     57.11 o 
   7   3  21     1231.64     1163.35     88.59 o 
   8   3  21      236.68      228.62     32.29 o 
   0   4  21        2.76       29.09     11.02 o 
   1   4  21      239.93      159.18     26.18 o 
   2   4  21       53.06       34.81     11.31 o 
   3   4  21       74.81       71.49     19.61 o 
   4   4  21      416.98      353.93     43.98 o 
   5   4  21      256.66      247.04     55.99 o 
   6   4  21      197.84      146.18     23.31 o 
   1   5  21       77.00       15.60     24.90 o 
   0   0  22      655.30      828.60    190.09 o 
   1   0  22      499.65      475.50     22.69 o 
   2   0  22       49.42       63.07     24.04 o 
   3   0  22      745.25      711.86     88.46 o 
   4   0  22      293.38      391.43     69.13 o 
   5   0  22     3642.67     4190.16    327.95 o 
   6   0  22      880.79      871.03     98.80 o 
   7   0  22      410.28      342.14     62.52 o 
   8   0  22       15.22       68.99     35.03 o 
   9   0  22      668.68      660.00    132.98 o 
  10   0  22        2.77       57.07     31.95 o 
   1   1  22      591.91      734.50     62.33 o 
   2   1  22      440.45      466.17     67.14 o 
   3   1  22     3109.10     3335.90    254.55 o 
   4   1  22      445.87      437.14     53.22 o 
   5   1  22      138.16      111.26     20.50 o 
   6   1  22      346.81      251.32     39.23 o 
   7   1  22     1956.68     1882.36     92.76 o 
   8   1  22      557.55      478.49     55.76 o 
   9   1  22      434.91      383.47     73.48 o 
   0   2  22       58.15       42.69     26.52 o 
   1   2  22       15.22       23.92     19.73 o 
   2   2  22        0.24       11.81     14.63 o 
   3   2  22       32.22       36.54     16.95 o 
   4   2  22        6.58       -0.06     20.48 o 
   5   2  22        9.76      -42.02     42.02 o 
   6   2  22       20.56       35.22     24.40 o 
   7   2  22       66.85       -7.87     40.95 o 
   8   2  22       14.92       19.88     13.93 o 
   9   2  22       72.52       75.37     22.79 o 
   1   3  22      119.07       72.16     17.07 o 
   2   3  22       69.81       50.68     12.57 o 
   3   3  22      490.85      444.61     36.18 o 
   4   3  22        0.93       35.43     15.42 o 
   5   3  22        1.32       11.67     25.95 o 
   6   3  22       15.42       35.73     16.89 o 
   7   3  22      912.80      709.44     99.22 o 
   0   4  22      180.15      194.26     52.71 o 
   1   4  22      480.06      371.31     64.79 o 
   2   4  22       86.08       84.31     15.08 o 
   3   4  22      180.35      186.61     31.39 o 
   4   4  22      248.58      181.13     27.84 o 
   5   4  22     3048.63     2924.76    303.31 o 
   1   1  23       64.97       70.14     12.43 o 
   2   1  23       64.04       77.64     17.41 o 
   3   1  23     1170.69     1186.83     82.24 o 
   4   1  23       10.48       48.09     46.07 o 
   5   1  23        7.62       -0.40     22.26 o 
   6   1  23        0.58       18.50     21.42 o 
   7   1  23     1721.53     1975.80    144.51 o 
   8   1  23       40.19       52.30     35.25 o 
   0   2  23      574.73      576.09     80.04 o 
   1   2  23      373.67      354.84     43.53 o 
   2   2  23        3.93       28.16     16.68 o 
   3   2  23      554.14      592.25     63.30 o 
   4   2  23      670.32      681.67     65.63 o 
   5   2  23     5861.97     6893.63    115.98 o 
   6   2  23      324.23      351.87     65.69 o 
   7   2  23      125.08      189.04     36.52 o 
   1   3  23      411.10      352.28     32.02 o 
   2   3  23        1.14        1.38     14.78 o 
   3   3  23     1129.82     1169.96     45.74 o 
   4   3  23       39.57       31.39     73.90 o 
   5   3  23       19.12       44.62     16.05 o 
   6   3  23        0.42        7.91     12.89 o 
   0   4  23        2.75       57.94     46.81 o 
   1   4  23      251.77      171.68     25.68 o 
   2   4  23       20.53       28.39     12.54 o 
   0   0  24        1.74       -3.88     48.98 o 
   1   0  24      879.89      946.33    185.00 o 
   2   0  24        0.65       22.42     32.06 o 
   3   0  24      690.69      547.56    103.94 o 
   4   0  24        2.78      -24.36     34.57 o 
   5   0  24     3113.72     3176.00    182.47 o 
   6   0  24      113.19       63.81     22.78 o 
   7   0  24      158.72      193.93     50.65 o 
   1   1  24      356.33      257.51     36.04 o 
   2   1  24      118.41       78.89     28.28 o 
   3   1  24     1637.39     1666.40     86.84 o 
   4   1  24      344.10      355.69     43.30 o 
   5   1  24        4.48       36.98     18.67 o 
   6   1  24       69.96       52.05     21.11 o 
   7   1  24     1919.40     1908.67    102.46 o 
   0   2  24        8.10       -2.13     17.48 o 
   1   2  24        8.37       23.36     14.41 o 
   2   2  24       60.00       43.49     15.52 o 
   3   2  24        4.29        6.49     20.73 o 
   4   2  24       33.39       30.32     14.81 o 
   5   2  24        7.39       27.43     23.01 o 
   6   2  24       33.41       38.00     22.17 o 
   1   3  24       80.05       77.93     11.84 o 
   2   3  24       12.87       35.07     12.18 o 
   3   3  24      188.84      126.93     20.53 o 
   4   3  24        8.98       45.76     21.19 o 
   1   1  25       52.52       41.39     20.71 o 
   2   1  25       11.27        5.38     15.82 o 
   3   1  25     1244.42     1373.73     69.76 o 
   4   1  25       88.43       67.09     19.55 o 
   5   1  25       12.88       81.69     19.61 o 
   6   1  25       26.04       47.89     76.62 o 
   0   2  25       26.28       67.42     20.28 o 
   1   2  25      569.72      485.87     89.16 o 
   2   2  25        0.15       23.77     11.32 o 
   3   2  25      175.76      114.29     21.10 o 
   4   2  25      205.79      163.33     23.44 o 
   0   0  26        0.93       22.67     44.37 o 
   1   0  26      303.21      231.90     77.00 o 
   2   0  26       84.99        5.56     34.00 o 
   3   0  26      335.43      378.94     72.55 o 
   4   0  26       16.88       74.24     30.37 o 
   1   1  26      124.29      124.08     22.44 o 
   2   1  26       72.58       23.95     25.74 o 
   3   1  26     2145.45     2534.68    143.42 o 
                                                 
